# Supplementary material for: UTX/KDM6A suppresses AP-1 and a gliogenesis program during neural differentiation of human pluripotent stem cells
Source: Epigenetics Chromatin. 2020 Sep 25;13:38. doi: 10.1186/s13072-020-00359-3 (PMC7519529; doi:10.1186/s13072-020-00359-3)
Supplement: Supplementary file 2 — Additional file 2. List of citations supporting UTX-bound genes involved in glial/astrocytic differentiation. [file 13072_2020_359_MOESM2_ESM.xlsx]

## Sheet: Sheet1
Gene	Term	PubMed_ID	MGI_ID	Genotype	Strain	Mut	Term_ID
App	abnormal_astrocyte_morphology	16279840	MGI:88059	Tg(Camk2a-tTA)1Mmay/?_Tg(tetO-APPSwInd)107Dbo/?	involves:_C3H/HeJ_*_C57BL/6_*_CBA	cx	MP:0002182
App	abnormal_astrocyte_morphology	27109181	MGI:88059	Tg(Camk2a-tTA)1Mmay/?_Tg(tetO-APPSwInd)Dbo/?	involves:_C3H/HeJ_*_C57BL/6J	cx	MP:0002182
App	abnormal_astrocyte_morphology	7576662	MGI:88059	Tg(App)1874Kha/?	FVB/N-Tg(App)1874Kha	ot	MP:0002182
App	abnormal_astrocyte_morphology	8635459	MGI:88059	Tg(Thy1-App*R609D*K612E)4Vln/?	involves:_FVB	ot	MP:0002182
App	abnormal_astrocyte_morphology	8635459	MGI:88059	Tg(Thy1-App*R609D*K612E)6Vln/?	involves:_FVB	ot	MP:0002182
Braf	abnormal_astrocyte_morphology	21383153	MGI:88190	Braf<tm1Bbd>/Braf<+>	involves:_129S1/Sv_*_129X1/SvJ_*_C57BL/6J_*_CD-1	ht	MP:0002182
Cbs	abnormal_astrocyte_morphology	25016930	MGI:88285	Cbs<tm1Unc>/Cbs<+>	B6.129P2-Cbs<tm1Unc>/J	ht	MP:0002182
Cp	abnormal_astrocyte_morphology	16988052	MGI:88476	Cp<tm1Samd>/Cp<tm1Samd>	involves:_129S1/Sv_*_129X1/SvJ_*_C57BL/6	hm	MP:0002182
Eif2b4	abnormal_astrocyte_morphology	26974157	MGI:95300	Eif2b4<tm1.1Vdk>/Eif2b4<tm1.1Vdk>	involves:_C57BL/6_*_C57BL/6J	hm	MP:0002182
Fgfr1	abnormal_astrocyte_morphology	16715082	MGI:95522	Fgfr1<tm1Upir>/Fgfr1<tm1Upir>_Tg(GFAP-cre)25Mes/?	involves:_FVB/N	cn	MP:0002182
Fgfr2	abnormal_astrocyte_morphology	16715082	MGI:95523	Fgfr2<tm1Dor>/Fgfr2<tm1Dor>_Tg(GFAP-cre)25Mes/?	involves:_129X1/SvJ_*_FVB/N	cn	MP:0002182
Galc	abnormal_astrocyte_morphology	12270695	MGI:95636	Galc<twi>/Galc<twi>	B6.CE-Galc<twi>/J	hm	MP:0002182
Galc	abnormal_astrocyte_morphology	12270695	MGI:95636	Galc<twi>/Galc<twi>	involves:_C57BL/6J_*_CAST/EiJ_*_CE/J	hm	MP:0002182
Galc	abnormal_astrocyte_morphology	16624958	MGI:95636	Galc<twi>/Galc<twi>	B6.CE-Galc<twi>/J	hm	MP:0002182
Gfap	abnormal_astrocyte_morphology	11701765	MGI:95697	Gfap<tm1Pkny>/Gfap<tm1Pkny>	involves:_129P2/OlaHsd_*_C57BL/6J	hm	MP:0002182
Gfap	abnormal_astrocyte_morphology	12177195	MGI:95697	Gfap<tm3Ito>/Gfap<tm3Ito>	either:_(involves:_129P2/OlaHsd)_or_(involves:_129P2/OlaHsd_*_C57BL/6)	hm	MP:0002182
Gfap	abnormal_astrocyte_morphology	12177195	MGI:95697	Gfap<tm4Ito>/Gfap<tm4Ito>	either:_(involves:_129P2/OlaHsd)_or_(involves:_129P2/OlaHsd_*_C57BL/6)	hm	MP:0002182
Gfap	abnormal_astrocyte_morphology	17065456	MGI:95697	Gfap<tm2Mes>/Gfap<+>	involves:_129S6/SvEvTac_*_129S7/SvEvBrd_*_FVB/N	ht	MP:0002182
Gfap	abnormal_astrocyte_morphology	17065456	MGI:95697	Gfap<tm2Mes>/Gfap<tm2Mes>	involves:_129S6/SvEvTac_*_129S7/SvEvBrd_*_FVB/N	hm	MP:0002182
Gfap	abnormal_astrocyte_morphology	17065456	MGI:95697	Gfap<tm3Mes>/Gfap<+>	involves:_129S6/SvEvTac_*_129S7/SvEvBrd_*_FVB/N	ht	MP:0002182
Gfap	abnormal_astrocyte_morphology	17065456	MGI:95697	Gfap<tm3Mes>/Gfap<tm3Mes>	involves:_129S6/SvEvTac_*_129S7/SvEvBrd_*_FVB/N	hm	MP:0002182
Gfap	abnormal_astrocyte_morphology	7737111	MGI:95697	Gfap<tm1Pkny>/Gfap<tm1Pkny>	involves:_129P2/OlaHsd_*_C57BL/6J	hm	MP:0002182
Gfap	abnormal_astrocyte_morphology	8692820	MGI:95697	Gfap<tm1Mes>/Gfap<tm1Mes>	either:_(involves:_129S7/SvEvBrd_*_129X1/SvJ)_or_(involves:_129S7/SvEvBrd_*_C57BL/6)	hm	MP:0002182
Gfap	abnormal_astrocyte_morphology	8893019	MGI:95697	Gfap<tm1Ldtk>/Gfap<tm1Ldtk>	involves:_129P2/OlaHsd_*_C57BL/6	hm	MP:0002182
Gls	abnormal_astrocyte_morphology	28427419	MGI:95752	Gls<tm1a(KOMP)Mbp>/Gls<tm1a(KOMP)Mbp>	involves:_C57BL/6N	hm	MP:0002182
Ptpn6	abnormal_astrocyte_morphology	11745639	MGI:96055	Ptpn6<me>/Ptpn6<me>	involves:_C3HeB/FeJ_*_C57BL/6	hm	MP:0002182
Hras	abnormal_astrocyte_morphology	11325859	MGI:96224	Tg(GFAP-Hras1)2Agu/Tg(GFAP-Hras1)2Agu	involves:_129S1/Sv_*_129X1/SvJ_*_ICR	hm	MP:0002182
Hsf1	abnormal_astrocyte_morphology	15183515	MGI:96238	Hsf1<tm1Ijb>/Hsf1<tm1Ijb>	129.129S6-Hsf1<tm1Ijb>	hm	MP:0002182
Il6	abnormal_astrocyte_morphology	12223557	MGI:96559	Il6<tm1Kopf>/Il6<tm1Kopf>	involves:_129S2/SvPas_*_C57BL/6	hm	MP:0002182
Il6	abnormal_astrocyte_morphology	7694279	MGI:96559	Tg(Gfap-Il6)G369Lms/?	involves:_C57BL/6J_*_SJL	ot	MP:0002182
Il6	abnormal_astrocyte_morphology	9347935	MGI:96559	Tg(Gfap-Il6)G167Lms/Tg(Gfap-Il6)G167Lms	involves:_C57BL/6J_*_SJL	hm	MP:0002182
Il6	abnormal_astrocyte_morphology	9347935	MGI:96559	Tg(Gfap-Il6)G369Lms/Tg(Gfap-Il6)G369Lms	involves:_C57BL/6J_*_SJL	hm	MP:0002182
Il6st	abnormal_astrocyte_morphology	10661409	MGI:96560	Il6st<tm3Thir>/Il6st<tm3Thir>	Not_Specified	hm	MP:0002182
Ins2	abnormal_astrocyte_morphology	15914643	MGI:96573	Ins2<Akita>/Ins2<+>	C57BL/6-Ins2<Akita>/J	ht	MP:0002182
Kcna1	abnormal_astrocyte_morphology	8995755	MGI:96654	Kcna1<mceph>/Kcna1<mceph>	BALB/cByJ-Kcna1<mceph>/J	hm	MP:0002182
Kras	abnormal_astrocyte_morphology	18371380	MGI:96680	Kras<tm4Tyj>/Kras<+>_Tg(Fabp7-cre,-lacZ)3Gtm/?	involves:_129S4/SvJae_*_C57BL/6_*_CBA	cn	MP:0002182
Ldlr	abnormal_astrocyte_morphology	18410513	MGI:96765	Ldlr<tm1Her>/Ldlr<tm1Her>	B6.129S7-Ldlr<tm1Her>	hm	MP:0002182
Lif	abnormal_astrocyte_morphology	18521186	MGI:96787	Lif<tm1Stw>/Lif<tm1Stw>	involves:_129S1/Sv_*_C57BL/6	hm	MP:0002182
Lifr	abnormal_astrocyte_morphology	7789261	MGI:96788	Lifr<tm1Imx>/Lifr<tm1Imx>	involves:_129P3/J_*_129S7/SvEvBrd_*_C57BL/6	hm	MP:0002182
Kmt2a	abnormal_astrocyte_morphology	19212323	MGI:96995	Kmt2a<tm1.1Erns>/Kmt2a<tm1.1Erns>_Tg(GFAP-cre)25Mes/?	involves:_129S2/SvPas_*_FVB/N	cn	MP:0002182
Mt3	abnormal_astrocyte_morphology	9006971	MGI:97173	Mt3<tm1Rpa>/Mt3<tm1Rpa>	involves:_129S7/SvEvBrd_*_C57BL/6	hm	MP:0002182
Nf1	abnormal_astrocyte_morphology	18371380	MGI:97306	Nf1<tm1Par>/Nf1<+>_Tg(Fabp7-cre,-lacZ)3Gtm/?	involves:_129S1/Sv_*_129X1/SvJ_*_C57BL/6_*_CBA	cn	MP:0002182
Nf1	abnormal_astrocyte_morphology	18371380	MGI:97306	Nf1<tm1Par>/Nf1<tm1Par>_Tg(Fabp7-cre,-lacZ)3Gtm/?	involves:_129S1/Sv_*_129X1/SvJ_*_C57BL/6_*_CBA	cn	MP:0002182
Nf1	abnormal_astrocyte_morphology	20600672	MGI:97306	Nf1<tm1Par>/Nf1<tm1Fcr>_Tg(GFAP-cre)#Gtm/?	involves:_129S/SvEv_*_129S1/Sv_*_129X1/SvJ_*_C57BL/6_*_CBA	cn	MP:0002182
Pdgfb	abnormal_astrocyte_morphology	20944627	MGI:97528	Pdgfb<tm3.1Cbet>/Pdgfb<tm3.1Cbet>	involves:_129S1/Sv_*_129X1/SvJ_*_C57BL/6	hm	MP:0002182
Plp1	abnormal_astrocyte_morphology	1694232	MGI:97623	Plp1<jp-rsh>/?	involves:_101_*_C3H	ot	MP:0002182
Plp1	abnormal_astrocyte_morphology	1694232	MGI:97623	Plp1<jp-rsh>/Plp1<jp-rsh>	involves:_101_*_C3H	hm	MP:0002182
Psap	abnormal_astrocyte_morphology	9678511	MGI:97783	Psap<tm1Suz>/Psap<tm1Suz>	involves:_129P2/OlaHsd	hm	MP:0002182
Spi1	abnormal_astrocyte_morphology	17043238	MGI:98282	Spi1<tm1Ram>/Spi1<tm1Ram>	involves:_129S2/SvPas_*_C57BL/6	hm	MP:0002182
Shh	abnormal_astrocyte_morphology	15183722	MGI:98297	Shh<tm2Amc>/Shh<tm3Amc>_Tg(Pax2-cre)1Amc/?	involves:_129S1/Sv_*_129X1/SvJ_*_Black_Swiss	cn	MP:0002182
Vim	abnormal_astrocyte_morphology	11701765	MGI:98932	Vim<tm1Cba>/Vim<tm1Cba>	involves:_129S2/SvPas_*_C57BL/6	hm	MP:0002182
Vim	abnormal_astrocyte_morphology	12177195	MGI:98932	Vim<tm1Cba>/Vim<tm1Cba>	involves:_129S2/SvPas	hm	MP:0002182
Id4	abnormal_astrocyte_morphology	15882580	MGI:99414	Id4<tm1Fsky>/Id4<tm1Fsky>	involves:_129P2/OlaHsd_*_CD-1	hm	MP:0002182
Snta1	abnormal_astrocyte_morphology	12578959	MGI:101772	Snta1<tm1Scf>/Snta1<tm1Scf>	involves:_129P2/OlaHsd_*_C57BL/6	hm	MP:0002182
Serpine2	abnormal_astrocyte_morphology	17409116	MGI:101780	Serpine2<tm1Dmn>/Serpine2<tm1Dmn>	B6.129P2-Serpine2<tm1Dmn>	hm	MP:0002182
Cav1	abnormal_astrocyte_morphology	21203469	MGI:102709	Cav1<tm1Mls>/Cav1<tm1Mls>	Not_Specified	hm	MP:0002182
Tnf	abnormal_astrocyte_morphology	9736029	MGI:104798	Tg(Tnf)6074Gkl/?	involves:_C57BL/6_*_CBA	ot	MP:0002182
Pea15a	abnormal_astrocyte_morphology	10493725	MGI:104799	Pea15a<tm1Chne>/Pea15a<tm1Chne>	involves:_129S6/SvEvTac_*_Black_Swiss	hm	MP:0002182
Atr	abnormal_astrocyte_morphology	19620979	MGI:108028	Atr<tm1Ofc>/Atr<tm1Ofc>	Not_Specified	hm	MP:0002182
Lig3	abnormal_astrocyte_morphology	21390131	MGI:109152	Lig3<tm1.1Pmc>/Lig3<tm1.1Pmc>_Tg(Nes-cre)1Kln/?	involves:_C57BL/6_*_SJL	cn	MP:0002182
Slc4a3	abnormal_astrocyte_morphology	17786210	MGI:109350	Slc4a3<tm1Ges>/Slc4a3<tm1Ges>	involves:_129X1/SvJ	hm	MP:0002182
Esr2	abnormal_astrocyte_morphology	11226319	MGI:109392	Esr2<tm1Unc>/Esr2<tm1Unc>	involves:_129P2/OlaHsd_*_C57BL/6J	hm	MP:0002182
Kcnj10	abnormal_astrocyte_morphology	17942730	MGI:1194504	Kcnj10<tm1Kdmc>/Kcnj10<tm1Kdmc>_Tg(GFAP-cre)1Kdmc/?	involves:_129S6/SvEvTac_*_C3H_*_C57BL/6_*_C57BL/6J_*_SJL	cn	MP:0002182
Clcn3	abnormal_astrocyte_morphology	12059962	MGI:103555	Clcn3<tm1Suc>/Clcn3<tm1Suc>	involves:_129P2/OlaHsd_*_C57BL/6	hm	MP:0002182
Aspm	abnormal_astrocyte_morphology	26581405	MGI:1334448	Aspm<tm1(cre)Mrc>/Aspm<tm1(cre)Mrc>	Not_Specified	hm	MP:0002182
Prkab1	abnormal_astrocyte_morphology	19217427	MGI:1336167	Prkab1<Gt(RRR454)Byg>/Prkab1<Gt(RRR454)Byg>	involves:_129P2/OlaHsd_*_C57BL/6	hm	MP:0002182
Itgb8	abnormal_astrocyte_morphology	16251442	MGI:1338035	Itgb8<tm1Lfr>/Itgb8<tm2Lfr>_Tg(Nes-cre)1Kln/?	involves:_129/Sv_*_129X1/SvJ_*_C57BL/6_*_SJL	cn	MP:0002182
Tlr2	abnormal_astrocyte_morphology	17704767	MGI:1346060	Tlr2<tm1Aki>/Tlr2<tm1Aki>	B6.129P2-Tlr2<tm1Aki>	hm	MP:0002182
Ncdn	abnormal_astrocyte_morphology	15790563	MGI:1347351	Ncdn<tm2Afu>/Ncdn<tm2Afu>_Tg(Nes-cre)1Kln/?	involves:_C57BL/6_*_SJL	cn	MP:0002182
Abcd1	abnormal_astrocyte_morphology	15489218	MGI:1349215	Abcd1<tm1Kds>/?	involves:_129S4/SvJae_*_C57BL/6J	ot	MP:0002182
Abcd2	abnormal_astrocyte_morphology	15489218	MGI:1349467	Abcd2<tm1Apuj>/Abcd2<tm1Apuj>	involves:_129S1/Sv_*_129X1/SvJ_*_C57BL/6J	hm	MP:0002182
Nbn	abnormal_astrocyte_morphology	15821748	MGI:1351625	Nbn<tm2Zqw>/Nbn<tm2.1Zqw>_Tg(Nes-cre)1Wme/?	involves:_129P2/OlaHsd_*_C57BL/6_*_CBA	cn	MP:0002182
Nbn	abnormal_astrocyte_morphology	15821748	MGI:1351625	Nbn<tm2Zqw>/Nbn<tm2Zqw>_Tg(Nes-cre)1Wme/?	involves:_129P2/OlaHsd_*_C57BL/6_*_CBA	cn	MP:0002182
Txnrd1	abnormal_astrocyte_morphology	18350150	MGI:1354175	Txnrd1<tm1Marc>/Txnrd1<tm1Marc>_Tg(Nes-cre)1Kln/?	involves:_129P2/OlaHsd_*_C57BL/6_*_SJL	cn	MP:0002182
Cadm1	abnormal_astrocyte_morphology	17130425	MGI:1889272	Cadm1<Gt(XI486)Byg>/Cadm1<+>	involves:_129P2/OlaHsd	ht	MP:0002182
Sumf1	abnormal_astrocyte_morphology	17360554	MGI:1889844	Sumf1<Gt(RST760)Byg>/Sumf1<Gt(RST760)Byg>	involves:_129P2/OlaHsd_*_C57BL/6	hm	MP:0002182
Tk2	abnormal_astrocyte_morphology	18467430	MGI:1913266	Tk2<tm1Mihi>/Tk2<tm1Mihi>	involves:_129X1/SvJ_*_C57BL/6J	hm	MP:0002182
Pdcd10	abnormal_astrocyte_morphology	21490399	MGI:1928396	Pdcd10<tm1Kwhi>/Pdcd10<tm1.1Kwhi>_Tg(Pdgfb-icre/ERT2)1Frut/?	involves:_C57BL/6_*_CBA	cn	MP:0002182
Htra2	abnormal_astrocyte_morphology	12009762	MGI:1928676	Htra2<mnd2>/Htra2<mnd2>	B6.Cg-Htra2<mnd2>	hm	MP:0002182
Setdb1	abnormal_astrocyte_morphology	22991445	MGI:1934229	Setdb1<tm1.1Yshk>/Setdb1<tm1.1Yshk>_Emx2<tm2(cre)Sia>/Emx2<+>	involves:_C57BL/6NCrlj_*_CBA/JNCrlj	cn	MP:0002182
Setdb1	abnormal_astrocyte_morphology	22991445	MGI:1934229	Setdb1<tm1.1Yshk>/Setdb1<tm1.1Yshk>_Tg(Nes-cre)1Kag/?	Not_Specified	cn	MP:0002182
Nhlrc1	abnormal_astrocyte_morphology	21882344	MGI:2145264	Nhlrc1<tm1(KOMP)Vlcg>/Nhlrc1<tm1(KOMP)Vlcg>	involves:_C57BL/6J_*_C57BL/6NTac	hm	MP:0002182
Mlc1	abnormal_astrocyte_morphology	25382142	MGI:2157910	Mlc1<tm1.1Vdk>/Mlc1<tm1.1Vdk>	involves:_C57BL/6	hm	MP:0002182
Mlc1	abnormal_astrocyte_morphology	27748972	MGI:2157910	Mlc1<tm1.1Rhn>/Mlc1<tm1.1Rhn>_Tg(Mlc1-tTA)#Rhn/?	129S6.Cg-Mlc1<tm1.1Rhn>_Tg(Mlc1-tTA)#Rhn	cx	MP:0002182
Mlc1	abnormal_astrocyte_morphology	27748972	MGI:2157910	Mlc1<tm1Rhn>/Mlc1<tm1Rhn>	129S6/SvEvTac-Mlc1<tm1Rhn>	hm	MP:0002182
Vps54	abnormal_astrocyte_morphology	8006678	MGI:2178798	Vps54<wr>/Vps54<wr>	multiple_strains	hm	MP:0002182
Fa2h	abnormal_astrocyte_morphology	21491498	MGI:2443327	Fa2h<tm1.1Hama>/Fa2h<tm1.1Hama>	involves:_129_*_C57BL/6	hm	MP:0002182
Eif2b5	abnormal_astrocyte_morphology	20826436	MGI:2446176	Eif2b5<tm1Itl>/Eif2b5<tm1Itl>	involves:_129S/SvEv_*_C57BL_*_Swiss_Webster	hm	MP:0002182
Eif2b5	abnormal_astrocyte_morphology	23056417	MGI:2446176	Eif2b5<tm1Itl>/Eif2b5<tm1Itl>	involves:_129S/SvEv	hm	MP:0002182
Eif2b5	abnormal_astrocyte_morphology	26974157	MGI:2446176	Eif2b5<tm1.1Vdk>/Eif2b5<tm1.1Vdk>	involves:_C57BL/6_*_C57BL/6J	hm	MP:0002182
Ccm2	abnormal_astrocyte_morphology	21490399	MGI:2384924	Ccm2<tm1Kwhi>/Ccm2<tm1.1Kwhi>_Tg(Pdgfb-icre/ERT2)1Frut/?	involves:_C57BL/6_*_CBA	cn	MP:0002182
Ccm2	abnormal_astrocyte_morphology	21596842	MGI:2384924	Ccm2<tm2.1Sbn>/Ccm2<tm2.1Sbn>_Tg(Mx1-cre)1Cgn/?	involves:_C57BL/6_*_CBA	cn	MP:0002182
Mir21a	abnormal_astrocyte_morphology	23238710	MGI:2676885	Gt(ROSA)26Sor<tm1(CAG-Mir21)Jake>/Gt(ROSA)26Sor<+>_Tg(Gfap-cre)#Mvs/?	involves:_BALB/c_*_C57BL/6_*_C57BL/6NHsd	cn	MP:0002182
Actb	abnormal_astrocyte_physiology	23185019	MGI:87904	Actb<tm1.1(tetO-COP4*/EYFP)Kftnk>/Actb<+>_Tg(Mlc1-tTA)#Rhn/?	involves:_129_*_129S4/SvJaeSor_*_C57BL/6_*_CBA	cx	MP:0008916
Anxa7	abnormal_astrocyte_physiology	14644162	MGI:88031	Anxa7<tm1Ngl>/Anxa7<tm1Ngl>	involves:_129S2/SvPas	hm	MP:0008916
Apoe	abnormal_astrocyte_physiology	10514484	MGI:88057	Apoe<tm1Unc>/Apoe<tm1Unc>	involves:_129P2/OlaHsd_*_C57BL/6	hm	MP:0008916
Cntf	abnormal_astrocyte_physiology	12843240	MGI:88439	Cntf<tm1Mpin>/Cntf<tm1Mpin>	involves:_129S2/SvPas_*_C57BL/6	hm	MP:0008916
Cp	abnormal_astrocyte_physiology	12743117	MGI:88476	Cp<tm1Samd>/Cp<tm1Samd>	involves:_129S1/Sv_*_129X1/SvJ_*_C57BL/6	hm	MP:0008916
Drd2	abnormal_astrocyte_physiology	23242137	MGI:94924	Drd2<tm1Low>/Drd2<tm1Low>	B6.129S2-Drd2<tm1Low>/J	hm	MP:0008916
Drd2	abnormal_astrocyte_physiology	23242137	MGI:94924	Drd2<tm1Smoc>/Drd2<tm1Smoc>_Tg(GFAP-cre)25Mes/?	involves:_C57BL/6_*_FVB/N	cn	MP:0008916
Nf1	abnormal_astrocyte_physiology	20600672	MGI:97306	Nf1<tm1Par>/Nf1<tm1Fcr>_Tg(GFAP-cre)#Gtm/?	involves:_129S/SvEv_*_129S1/Sv_*_129X1/SvJ_*_C57BL/6_*_CBA	cn	MP:0008916
Nf1	abnormal_astrocyte_physiology	21896734	MGI:97306	Nf1<tm1Par>/Nf1<tm1Par>	involves:_129S1/Sv_*_129X1/SvJ	cn	MP:0008916
Plp1	abnormal_astrocyte_physiology	8269866	MGI:97623	Plp1<jp>/?	B6CB-A<w-J>/A_Eda<Ta>_Plp1<jp>	ot	MP:0008916
Ccl3	abnormal_astrocyte_physiology	19729478	MGI:98260	Ccl3<tm1Unc>/Ccl3<tm1Unc>	involves:_129P2/OlaHsd_*_C57BL/6	hm	MP:0008916
Ccr5	abnormal_astrocyte_physiology	19729478	MGI:107182	Ccr5<tm1Kuz>/Ccr5<tm1Kuz>	involves:_129P2/OlaHsd_*_C57BL/6	hm	MP:0008916
Aqp4	abnormal_astrocyte_physiology	21187412	MGI:107387	Aqp4<tm1.1Lmno>/Aqp4<tm1.1Lmno>	B6.Cg-Aqp4<tm1.1Lmno>	hm	MP:0008916
Fzd4	abnormal_astrocyte_physiology	11425903	MGI:108520	Fzd4<tm1Nat>/Fzd4<tm1Nat>	involves:_129S1/Sv_*_129X1/SvJ_*_C57BL/6	hm	MP:0008916
Stip1	abnormal_astrocyte_physiology	23729591	MGI:109130	Stip1<tm1.2Mamp>/Stip1<+>	involves:_C57BL/6	ht	MP:0008916
Lig3	abnormal_astrocyte_physiology	21390131	MGI:109152	Lig3<tm1.1Pmc>/Lig3<tm1.1Pmc>_Tg(Nes-cre)1Kln/?	involves:_C57BL/6_*_SJL	cn	MP:0008916
Pten	abnormal_astrocyte_physiology	21896734	MGI:109583	Pten<tm2Mak>/Pten<tm2Mak>	involves:_129P2/OlaHsd	cn	MP:0008916
Phyh	abnormal_astrocyte_physiology	19004801	MGI:891978	Phyh<tm1Safe>/Phyh<tm1Safe>	involves:_129P2/OlaHsd_*_129X1/SvJ_*_Black_Swiss_*_FVB/N	hm	MP:0008916
Npc1	abnormal_astrocyte_physiology	22048958	MGI:1097712	Npc1<nmf164>/Npc1<nmf164>	C57BL/6J-Npc1<nmf164>/J	hm	MP:0008916
Kcnj10	abnormal_astrocyte_physiology	17942730	MGI:1194504	Kcnj10<tm1Kdmc>/Kcnj10<tm1Kdmc>_Tg(GFAP-cre)1Kdmc/?	involves:_129S6/SvEvTac_*_C3H_*_C57BL/6_*_C57BL/6J_*_SJL	cn	MP:0008916
Hivep2	abnormal_astrocyte_physiology	23389689	MGI:1338076	Hivep2<tm1Sis>/Hivep2<tm1Sis>	either:_(involves:_BALB/cA_*_C57BL/6NCrlj_*_CBA/JNCrlj)_or_(involves:_C57BL/6J_*_C57BL/6NCrlj_*_CBA/JNCrlj)	hm	MP:0008916
Tlr2	abnormal_astrocyte_physiology	17355971	MGI:1346060	Tlr2<tm1Aki>/Tlr2<tm1Aki>	involves:_129P2/OlaHsd_*_C57BL/6	hm	MP:0008916
Grm3	abnormal_astrocyte_physiology	24053122	MGI:1351340	Grm3<tm1Vbn>/Grm3<tm1Vbn>	B6.129P2-Grm3<tm1Vbn>	hm	MP:0008916
Ndrg2	abnormal_astrocyte_physiology	24697507	MGI:1352498	Ndrg2<tm1.1Hori>/Ndrg2<tm1.1Hori>	B6.129-Ndrg2<tm1.1Hori>	hm	MP:0008916
Pla2g6	abnormal_astrocyte_physiology	22442204	MGI:1859152	Pla2g6<m1J>/Pla2g6<m1J>	C3H/HeJ-Pla2g6<m1J>	hm	MP:0008916
Pla2g6	abnormal_astrocyte_physiology	22442204	MGI:1859152	Pla2g6<m1Sein>/Pla2g6<m1Sein>	C57BL/6JJcl-Pla2g6<m1Sein>	hm	MP:0008916
Tsc1	abnormal_astrocyte_physiology	17714952	MGI:1929183	Tsc1<tm1Djk>/Tsc1<tm1Djk>_Tg(GFAP-cre)8Gtm/?	involves:_129S4/SvJae_*_C57BL/6_*_CBA	cn	MP:0008916
Mlc1	abnormal_astrocyte_physiology	25382142	MGI:2157910	Mlc1<tm1.1Vdk>/Mlc1<tm1.1Vdk>	involves:_C57BL/6	hm	MP:0008916
Eif2b5	abnormal_astrocyte_physiology	23056417	MGI:2446176	Eif2b5<tm1Itl>/Eif2b5<tm1Itl>	involves:_129S/SvEv	hm	MP:0008916
Mir21a	abnormal_astrocyte_physiology	23238710	MGI:2676885	Gt(ROSA)26Sor<tm1(CAG-Mir21)Jake>/Gt(ROSA)26Sor<+>_Tg(Gfap-cre)#Mvs/?	involves:_BALB/c_*_C57BL/6_*_C57BL/6NHsd	cn	MP:0008916
Megf10	abnormal_astrocyte_physiology	27170117	MGI:2685177	Megf10<tm1(KOMP)Vlcg>/Megf10<+>	C57BL/6N-Megf10<tm1(KOMP)Vlcg>	ht	MP:0008916
Megf10	abnormal_astrocyte_physiology	27170117	MGI:2685177	Megf10<tm1(KOMP)Vlcg>/Megf10<tm1(KOMP)Vlcg>	C57BL/6N-Megf10<tm1(KOMP)Vlcg>	hm	MP:0008916
Sim1	abnormal_pituicyte_morphology	9784500	MGI:98306	Sim1<tm1Fan>/Sim1<tm1Fan>	involves:_129/Sv_*_C57BL/6	hm	MP:0013340
Pou3f2	abnormal_pituicyte_morphology	8543156	MGI:101895	Pou3f2<tm1Rsd>/Pou3f2<tm1Rsd>	involves:_129S4/SvJae_*_C57BL/6	hm	MP:0013340
Smpd3	abnormal_pituicyte_morphology	15764706	MGI:1927578	Smpd3<tm1Wst>/Smpd3<tm1Wst>	involves:_129S1/Sv	hm	MP:0013340
Acp2	astrocytosis	9228031	MGI:87882	Acp2<tm1Psa>/Acp2<tm1Psa>	involves:_129P2/OlaHsd_*_129X1/SvJ_*_C57BL/6J	hm	MP:0003354
Aspa	astrocytosis	18987190	MGI:87914	Aspa<nur7>/Aspa<nur7>	involves:_C57BL/6J	hm	MP:0003354
Aspa	astrocytosis	26511242	MGI:87914	Aspa<nur7>/Aspa<nur7>	involves:_C57BL/6J	hm	MP:0003354
App	astrocytosis	10188929	MGI:88059	App<tm1Dbo>/App<tm1Dbo>	involves:_129S7/SvEvBrd_*_C57BL/6J	hm	MP:0003354
App	astrocytosis	24728269	MGI:88059	App<tm2.1Tcs>/App<tm2.1Tcs>	involves:_C57BL/6	hm	MP:0003354
App	astrocytosis	24728269	MGI:88059	App<tm3.1Tcs>/App<tm3.1Tcs>	involves:_C57BL/6	hm	MP:0003354
App	astrocytosis	29311134	MGI:88059	App<tm3.1Tcs>/App<tm3.1Tcs>	Not_Specified	hm	MP:0003354
App	astrocytosis	8635459	MGI:88059	Tg(Thy1-App*R609D*K612E)2Vln/?	involves:_C57BL_*_CBA/J	ot	MP:0003354
App	astrocytosis	8635459	MGI:88059	Tg(Thy1-App*R609D*K612E)4Vln/?	involves:_FVB	ot	MP:0003354
App	astrocytosis	8635459	MGI:88059	Tg(Thy1-App*R609D*K612E)6Vln/?	involves:_FVB	ot	MP:0003354
Arsa	astrocytosis	8962139	MGI:88077	Arsa<tm1Gie>/Arsa<tm1Gie>	involves:_129P2/OlaHsd_*_C57BL/6J	hm	MP:0003354
Arsa	astrocytosis	9728336	MGI:88077	Arsa<tm1Gie>/Arsa<tm1Gie>	involves:_129P2/OlaHsd_*_C57BL/6J	hm	MP:0003354
Atp1a3	astrocytosis	19666602	MGI:88107	Atp1a3<Myk>/Atp1a3<+>	involves:_129S1/SvImJ_*_C57BL/6J_*_C57BL/6NCr_*_FVB/NCr	ht	MP:0003354
Canx	astrocytosis	20400506	MGI:88261	Canx<Gt(KST286)Byg>/Canx<Gt(KST286)Byg>	involves:_129P2/OlaHsd_*_C57BL/6	hm	MP:0003354
Cntf	astrocytosis	22764235	MGI:88439	Cntf<tm1Vlcg>/Cntf<tm1Vlcg>	B6.Cg-Cntf<tm1Vlcg>	hm	MP:0003354
Col4a1	astrocytosis	21625620	MGI:88454	Col4a1<deltaex40>/Col4a1<+>	involves:_129S/SvEv_*_C57BL/6J	ht	MP:0003354
Ctsd	astrocytosis	26232697	MGI:88562	Ctsd<tm1.1Thre>/Ctsd<tm1.1Thre>_Edil3<Tg(Sox2-cre)1Amc>/Edil3<+>	involves:_C57BL/6_*_C57BL/6N_*_CBA_*_SJL	cn	MP:0003354
Ctsd	astrocytosis	26232697	MGI:88562	Ctsd<tm1.1Thre>/Ctsd<tm1.1Thre>_Tg(Nes-cre)1Kln/?	involves:_C57BL/6_*_C57BL/6N_*_SJL	cn	MP:0003354
Drd2	astrocytosis	23242137	MGI:94924	Drd2<tm1Low>/Drd2<tm1Low>	B6.129S2-Drd2<tm1Low>/J	hm	MP:0003354
Drd2	astrocytosis	23242137	MGI:94924	Drd2<tm1Smoc>/Drd2<tm1Smoc>_Tg(GFAP-cre)25Mes/?	involves:_C57BL/6_*_FVB/N	cn	MP:0003354
En1	astrocytosis	21093436	MGI:95389	En1<tm1(Tnf)Fpit>/En1<tm1(Tnf)Fpit>	involves:_C57BL/6	cn	MP:0003354
Ercc2	astrocytosis	22174697	MGI:95413	Ercc2<tm3Jhjh>/Ercc2<tm3Jhjh>	involves:_129_*_C57BL/6J	hm	MP:0003354
Fshr	astrocytosis	14502087	MGI:95583	Fshr<tm1Saco>/Fshr<+>	involves:_129T2/SvEmsJ	ht	MP:0003354
Fuca1	astrocytosis	27491075	MGI:95593	Fuca1<tm1Tlub>/Fuca1<tm1Tlub>	involves:_129S2/SvPas_*_C57BL/6	hm	MP:0003354
Galc	astrocytosis	21389217	MGI:95636	Galc<twi>/Galc<twi>	B6.CE-Galc<twi>/J	hm	MP:0003354
Galc	astrocytosis	23620143	MGI:95636	Galc<twi-5J>/Galc<twi-5J>	BXD32/TyJ-Galc<twi-5J>/J	hm	MP:0003354
Gba	astrocytosis	17954912	MGI:95665	Gba<tm1Karl>/Gba<tm1Karl>_Tg(Nes-cre)1Kln/?	involves:_129S1/Sv_*_129X1/SvJ_*_C57BL/6_*_SJL	cn	MP:0003354
Gba	astrocytosis	24388731	MGI:95665	Gba<tm1.1Eginn>/Gba<tm1.1Eginn>	involves:_129X1/SvJ_*_C57BL/6	hm	MP:0003354
Gba	astrocytosis	24388731	MGI:95665	Gba<tm2.1Eginn>/Gba<tm2.1Eginn>	involves:_129X1/SvJ_*_C57BL/6	hm	MP:0003354
Grn	astrocytosis	20026663	MGI:95832	Grn<tm1.1Aidi>/Grn<tm1.1Aidi>	involves:_C57BL/6_*_C57BL/6J	hm	MP:0003354
Grn	astrocytosis	22062772	MGI:95832	Grn<tm1Blrl>/Grn<tm1Blrl>	involves:_C57BL/6J	hm	MP:0003354
Grn	astrocytosis	22733568	MGI:95832	Grn<tm1.1Geno>/Grn<tm1.1Geno>	involves:_129_*_C57BL/6J	hm	MP:0003354
Htt	astrocytosis	11062468	MGI:96067	Htt<tm1Szi>/Htt<tm2Szi>_Tg(Camk2a-cre)1Szi/?	involves:_129S/SvEv_*_129S1/Sv_*_C57BL/6_*_CBA	cn	MP:0003354
Htt	astrocytosis	11062468	MGI:96067	Htt<tm1Szi>/Htt<tm2Szi>_Tg(Camk2a-cre)2Szi/?	involves:_129S/SvEv_*_129S1/Sv_*_C57BL/6_*_CBA	cn	MP:0003354
Htt	astrocytosis	11494364	MGI:96067	Htt<tm1.1Tna>/Htt<+>	involves:_129P2/OlaHsd_*_C57BL/6J	ht	MP:0003354
Htt	astrocytosis	11494364	MGI:96067	Htt<tm1.1Tna>/Htt<tm1.1Tna>	involves:_129P2/OlaHsd_*_C57BL/6J	hm	MP:0003354
Il6	astrocytosis	7694279	MGI:96559	Tg(Gfap-Il6)G167Lms/?	involves:_C57BL/6J_*_SJL	ot	MP:0003354
Il6	astrocytosis	7694279	MGI:96559	Tg(Gfap-Il6)G167Lms/Tg(Gfap-Il6)G167Lms	involves:_C57BL/6J_*_SJL	hm	MP:0003354
Il6	astrocytosis	7694279	MGI:96559	Tg(Gfap-Il6)G16Lms/?_Tg(Gfap-lacZ)1Lms/?	involves:_C57BL/6J_*_SJL	cx	MP:0003354
Il6	astrocytosis	7694279	MGI:96559	Tg(Gfap-Il6)G369Lms/?	involves:_C57BL/6J_*_SJL	ot	MP:0003354
Nf1	astrocytosis	11297510	MGI:97306	Nf1<tm1Par>/Nf1<tm1Par>_Tg(Syn1-cre)671Jxm/?	involves:_129S1/Sv_*_129X1/SvJ_*_C57BL/6_*_CBA	cn	MP:0003354
Ntrk2	astrocytosis	15372074	MGI:97384	Ntrk2<tm2.1Mini>/Ntrk2<tm2.1Mini>	involves:_129P2/OlaHsd	hm	MP:0003354
Plp1	astrocytosis	12645075	MGI:97623	Plp1<jp-rsh>/?	involves:_101_*_C3H	ot	MP:0003354
Plp1	astrocytosis	12645075	MGI:97623	Plp1<jp-rsh>/?	involves:_C57BL/6NCrl	ot	MP:0003354
Plp1	astrocytosis	24038504	MGI:97623	Plp1<tm1Kan>/?	B6.129-Plp1<tm1Kan>	ot	MP:0003354
Plp1	astrocytosis	28836307	MGI:97623	Plp1<tm1Kan>/?	involves:_129S1/Sv_*_129X1/SvJ	ot	MP:0003354
Plp1	astrocytosis	28836307	MGI:97623	Plp1<tm1c(EUCOMM)Wtsi>/?_Cnp<tm1(cre)Kan>/Cnp<+>	involves:_129S1/Sv_*_129X1/SvJ_*_C57BL/6N	cn	MP:0003354
Plp1	astrocytosis	6291720	MGI:97623	Plp1<jp>/Plp1<+>	B6CB-A<w-J>/A_Eda<Ta>_Plp1<jp>	ht	MP:0003354
Plp1	astrocytosis	7512350	MGI:97623	Tg(Plp)66Kan/Tg(Plp)66Kan	involves:_C57BL_*_DBA	hm	MP:0003354
Plp1	astrocytosis	7512350	MGI:97623	Tg(Plp)72Kan/Tg(Plp)72Kan	involves:_C57BL/6_*_DBA	hm	MP:0003354
Plp1	astrocytosis	8829919	MGI:97623	Plp1<jp-4J>/?	involves:_C3H/HeJ_*_C57BL/6J	ot	MP:0003354
Plp1	astrocytosis	9616125	MGI:97623	Plp1<tm1Kan>/?	involves:_129S1/Sv_*_129X1/SvJ	ot	MP:0003354
Psap	astrocytosis	20015957	MGI:97783	Psap<tm3.1Ggb>/Psap<tm3.1Ggb>	involves:_129S/SvEv_*_C57BL/6J	hm	MP:0003354
Psap	astrocytosis	23446636	MGI:97783	Psap<tm4.1Ggb>/Psap<tm4.1Ggb>	involves:_129S/SvEv_*_C57BL/6J	hm	MP:0003354
Psap	astrocytosis	9678511	MGI:97783	Psap<tm1Suz>/Psap<tm1Suz>	involves:_129P2/OlaHsd	hm	MP:0003354
Rb1	astrocytosis	12810584	MGI:97874	Rb1<tm2Brn>/Rb1<tm2Brn>_Tg(En2-cre)22Alj/?	involves:_129P2/OlaHsd_*_CD-1	cn	MP:0003354
Sod1	astrocytosis	25468678	MGI:98351	Sod1<m1H>/Sod1<m1H>	involves:_C3H/HeH_*_C57BL/6J	hm	MP:0003354
Drd1	astrocytosis	17360497	MGI:99578	Drd1<tm2Jcd>/Drd1<+>_Tg(Camk2a-cre)2Gsc/?	involves:_129S4/SvJae_*_FVB/N	cn	MP:0003354
Aldh2	astrocytosis	18550766	MGI:99600	Tg(EIF1AX-Aldh2*E487K)101Oht/Tg(EIF1AX-Aldh2*E487K)101Oht	C57BL/6-Tg(EIF1AX-Aldh2*E487K)101Oht	hm	MP:0003354
Dag1	astrocytosis	12140559	MGI:101864	Dag1<tm2Kcam>/Dag1<tm2Kcam>_Tg(GFAP-cre)25Mes/?	involves:_129S1/Sv_*_129X1/SvJ_*_FVB/N	cn	MP:0003354
Tsc2	astrocytosis	21062901	MGI:102548	Tg(GFAP-cre)8Gtm/?_Tsc2<tm1.1Mjg>/Tsc2<tm1.1Mjg>	involves:_129X1/SvJ_*_129S1/Sv_*_C57BL/6_*_CBA	cn	MP:0003354
Cav1	astrocytosis	21203469	MGI:102709	Cav1<tm1Mls>/Cav1<tm1Mls>	Not_Specified	hm	MP:0003354
Vegfa	astrocytosis	11381259	MGI:103178	Vegfa<tm2Pec>/Vegfa<tm2Pec>	involves:_129S1/Sv_*_129X1/SvJ	hm	MP:0003354
Gpx4	astrocytosis	18762024	MGI:104767	Gpx4<tm2Marc>/Gpx4<tm2Marc>_Tg(Camk2a-cre)2Gsc/?	involves:_129S2/SvPas_*_FVB/N	cn	MP:0003354
Gpx4	astrocytosis	22401858	MGI:104767	Gpx4<tm1.1Qra>/Gpx4<tm1.1Qra>_Gt(ROSA)26Sor<tm1(cre/ERT)Nat>/Gt(ROSA)26Sor<+>	involves:_129S1/Sv_*_129S6/SvEvTac_*_129X1/SvJ_*_C57BL/6_*_SJL	cn	MP:0003354
Aga	astrocytosis	9777961	MGI:104873	Aga<tm1Vk>/Aga<tm1Vk>	involves:_129S1/Sv_*_129X1/SvJ_*_Black_Swiss	hm	MP:0003354
Hsd17b4	astrocytosis	23777740	MGI:105089	Hsd17b4<tm1Baes>/Hsd17b4<tm1Baes>	involves:_129S1/Sv_*_129X1/SvJ	hm	MP:0003354
Ifna1	astrocytosis	9794439	MGI:107668	Tg(Gfap-Ifna1)12Ilc/?	involves:_BALB/c_*_C57BL/6J	ot	MP:0003354
Ifna1	astrocytosis	9794439	MGI:107668	Tg(Gfap-Ifna1)39Ilc/?	involves:_BALB/c_*_C57BL/6J	ot	MP:0003354
Dctn1	astrocytosis	29490687	MGI:107745	Dctn1<tm2.1Cai>/Dctn1<tm2.1Cai>_Tg(Thy1-cre)1Vln/?	involves:_129S4/SvJaeSor_*_129X1/SvJ_*_C57BL/6_*_FVB/N	cn	MP:0003354
Smo	astrocytosis	20943901	MGI:108075	Smo<tm2Amc>/Smo<tm2Amc>_Tg(Gfap-cre)73.12Mvs/?	involves:_129X1/SvJ_*_BALB/c_*_C57BL/6NHsd	cn	MP:0003354
Ei24	astrocytosis	23074225	MGI:108090	Ei24<tm1Hzha>/Ei24<tm1Hzha>_Tg(Nes-cre)1Kln/?	involves:_129S1/Sv_*_129X1/SvJ_*_C57BL/6_*_SJL	cn	MP:0003354
Nfe2l2	astrocytosis	17525273	MGI:108420	Nfe2l2<tm1Ywk>/Nfe2l2<tm1Ywk>	involves:_129X1/SvJ	hm	MP:0003354
Hfe	astrocytosis	23429074	MGI:109191	Hfe<tm1.1Jrco>/Hfe<tm1.1Jrco>	involves:_129X1/SvJ_*_C57BL/6J	hm	MP:0003354
Esr2	astrocytosis	11226319	MGI:109392	Esr2<tm1Unc>/Esr2<tm1Unc>	involves:_129P2/OlaHsd_*_C57BL/6J	hm	MP:0003354
Pten	astrocytosis	24470394	MGI:109583	Pten<tm1Engc>/Pten<tm1Engc>	involves:_CD-1	hm	MP:0003354
S1pr1	astrocytosis	21177428	MGI:1096355	S1pr1<tm1Jch>/S1pr1<tm1Jch>_Tg(GFAP-cre)25Mes/?	involves:_C57BL/6J_*_FVB/N	cn	MP:0003354
S1pr1	astrocytosis	21177428	MGI:1096355	S1pr1<tm1Jch>/S1pr1<tm1Jch>_Tg(Nes-cre)1Kln/?	involves:_C57BL/6J_*_SJL	cn	MP:0003354
Npc1	astrocytosis	20007718	MGI:1097712	Npc1<m1N>/Npc1<m1N>	B6.C-Npc1<m1N>	hm	MP:0003354
Npc1	astrocytosis	20007718	MGI:1097712	Npc1<m1N>/Npc1<tm1.2Apl>	B6.Cg-Npc1<m1N>/Npc1<tm1.2Apl>	ht	MP:0003354
Npc1	astrocytosis	21303697	MGI:1097712	Npc1<m1N>/Npc1<m1N>	BALB/c-Npc1<m1N>	hm	MP:0003354
Npc1	astrocytosis	21856732	MGI:1097712	Npc1<m1N>/Npc1<tm1.1Apl>_Tg(CAG-cre/Esr1*)5Amc/?	B6J.Cg-Npc1<m1N>/Npc1<tm1.1Apl>_Tg(CAG-cre/Esr1*)5Amc	cn	MP:0003354
Npc1	astrocytosis	21856732	MGI:1097712	Npc1<m1N>/Npc1<tm1.1Apl>_Tg(Syn1-cre)671Jxm/?	B6J.Cg-Npc1<m1N>/Npc1<tm1.1Apl>_Tg(Syn1-cre)671Jxm	cn	MP:0003354
Npc1	astrocytosis	24391715	MGI:1097712	Npc1<m1N>/Npc1<m1N>	BALB/cNctr-Npc1<m1N>/J	hm	MP:0003354
Npc1	astrocytosis	26019327	MGI:1097712	Npc1<m1N>/Npc1<m1N>	BALB/c-Npc1<m1N>	hm	MP:0003354
Npc1	astrocytosis	26019327	MGI:1097712	Npc1<tm1.1Dso>/Npc1<tm1.1Dso>	B6.129-Npc1<tm1.1Dso>	hm	MP:0003354
Ercc6	astrocytosis	22174697	MGI:1100494	Ercc6<tm1Gvh>/Ercc6<tm1Gvh>	involves:_129P2/OlaHsd_*_C57BL/6J	hm	MP:0003354
Hgsnat	astrocytosis	27491071	MGI:1196297	Hgsnat<tm1a(EUCOMM)Wtsi>/Hgsnat<tm1a(EUCOMM)Wtsi>	involves:_C57BL/6N_*_C57BL/6NTac	hm	MP:0003354
Scarb2	astrocytosis	25316793	MGI:1196458	Scarb2<tm1Psa>/Scarb2<tm1Psa>	involves:_129P2/OlaHsd_*_C57BL/6N	hm	MP:0003354
Zfp106	astrocytosis	26604141	MGI:1270153	Zfp106<tm1a(KOMP)Wtsi>/Zfp106<tm1a(KOMP)Wtsi>	involves:_C57BL/6Brd_*_C57BL/6Dnk_*_C57BL/6N	hm	MP:0003354
Snca	astrocytosis	21966373	MGI:1277151	Tg(Thy1-Snca)1S13Putt/?	involves:_C57BL/6	ot	MP:0003354
Scyl2	astrocytosis	26203146	MGI:1289172	Scyl2<tm1.1Spel>/Scyl2<tm1.1Spel>_Tg(Nes-cre)1Kln/?	involves:_129S6/SvEvTac_*_C57BL/6_*_SJL	cn	MP:0003354
Ppt1	astrocytosis	22031903	MGI:1298204	Ppt1<tm1Hof>/Ppt1<tm1Hof>	involves:_129P2/OlaHsd_*_129S2/SvPas_*_129S6/SvEvTac_*_C57BL/6	hm	MP:0003354
Ppt1	astrocytosis	25205113	MGI:1298204	Ppt1<tm1.1Dprc>/Ppt1<tm1.1Dprc>	involves:_129S6/SvEvTac_*_BALB/cJ_*_C57BL/6	hm	MP:0003354
Sncg	astrocytosis	19246516	MGI:1298397	Tg(Thy1-Sncg)HvP36Putt/?	C57BL/6-Tg(Thy1-Sncg)HvP36Putt	ot	MP:0003354
Sncg	astrocytosis	19246516	MGI:1298397	Tg(Thy1-Sncg)HvP36Putt/Tg(Thy1-Sncg)HvP36Putt	C57BL/6-Tg(Thy1-Sncg)HvP36Putt	hm	MP:0003354
Sncg	astrocytosis	22750530	MGI:1298397	Tg(Thy1-Sncg)HvP36Putt/?	C57BL/6-Tg(Thy1-Sncg)HvP36Putt	ot	MP:0003354
Clcn3	astrocytosis	12470859	MGI:103555	Clcn3<tm1Lamb>/Clcn3<tm1Lamb>	involves:_129S1/Sv_*_129X1/SvJ_*_C57BL/6J	hm	MP:0003354
Prnp	astrocytosis	19038218	MGI:97769	Tg(Prnp*D177N*M128V)A21Rchi/?	involves:_C57BL/6_*_CBA	ot	MP:0003354
Prnp	astrocytosis	19038218	MGI:97769	Tg(Prnp*D177N*M128V)A21Rchi/Tg(Prnp*D177N*M128V)A21Rchi	involves:_C57BL/6_*_CBA	hm	MP:0003354
Prnp	astrocytosis	19073920	MGI:97769	Prnp<tm1Cwe>/Prnp<tm1Cwe>_Tg(Prnp*S170N*N174T)1020Aag/?	involves:_129S7/SvEvBrd_*_C57BL/6	cx	MP:0003354
Prnp	astrocytosis	1980379	MGI:97769	Tg(Prnp*P101L)174Sbp/?	involves:_C57BL/6_*_SJL	ot	MP:0003354
Prnp	astrocytosis	22072968	MGI:97769	Prnp<tm1Cwe>/Prnp<tm1Cwe>_Tg(Prnp*)#Rgab/?	involves:_129S7/SvEvBrd_*_C57BL/6_*_FVB/N	cx	MP:0003354
Prnp	astrocytosis	22072968	MGI:97769	Tg(Prnp*)#Rgab/?	involves:_C57BL/6_*_FVB/N	ot	MP:0003354
Prnp	astrocytosis	23959875	MGI:97769	Prnp<tm3Lnq>/Prnp<tm3Lnq>	involves:_129P2/OlaHsd_*_C57BL/6N	hm	MP:0003354
Prnp	astrocytosis	8698234	MGI:97769	Prnp<tm1Cwe>/Prnp<tm1Cwe>_Tg(Prnp*P101L)2866Sbp/?	involves:_129S7/SvEvBrd_*_FVB/N	cx	MP:0003354
Prnp	astrocytosis	8698234	MGI:97769	Tg(Prnp*P101L)2247Sbp/?	involves:_FVB/N	ot	MP:0003354
Prnp	astrocytosis	8698234	MGI:97769	Tg(Prnp*P101L)2862Sbp/?	involves:_FVB/N	ot	MP:0003354
Prnp	astrocytosis	8698234	MGI:97769	Tg(Prnp*P101L)2866Sbp/?	involves:_FVB/N	ot	MP:0003354
Slc33a1	astrocytosis	24828632	MGI:1332247	Slc33a1<tm1.1Lpu>/Slc33a1<+>	involves:_129S7/SvEvBrd_*_C57BL/6	ht	MP:0003354
Pdcd6ip	astrocytosis	27336173	MGI:1333753	Pdcd6ip<tm1.2Adz>/Pdcd6ip<tm1.2Adz>	either:_(involves:_129S1/Sv)_or_(involves:_129S1/Sv_*_C57BL/6)	hm	MP:0003354
Prkab1	astrocytosis	19217427	MGI:1336167	Prkab1<Gt(RRR454)Byg>/Prkab1<Gt(RRR454)Byg>	involves:_129P2/OlaHsd_*_C57BL/6	hm	MP:0003354
Kcnq3	astrocytosis	18483067	MGI:1336181	Kcnq3<tm1.1Naas>/Kcnq3<tm1.1Naas>	FVB.129-Kcnq3<tm1.1Naas>	hm	MP:0003354
Atrn	astrocytosis	12560552	MGI:1341628	Atrn<mg-3J>/Atrn<mg-3J>	C3HeB/FeJ-Atrn<mg-3J>/J	hm	MP:0003354
Ndufs4	astrocytosis	20534480	MGI:1343135	Ndufs4<tm1.1Rpa>/Ndufs4<tm1.1Rpa>	involves:_129S4/SvJaeSor	hm	MP:0003354
Ndufs4	astrocytosis	20534480	MGI:1343135	Ndufs4<tm1Rpa>/Ndufs4<tm1Rpa>_Tg(Nes-cre)1Kln/?	involves:_129S4/SvJaeSor_*_C57BL/6_*_SJL	cn	MP:0003354
Psmc4	astrocytosis	23095749	MGI:1346093	Psmc4<tm1.1Ryot>/Psmc4<tm1.2Ryot>_Tg(SLC18A3-cre)KMisa/?	involves:_C57BL/6_*_C57BL/6N	cn	MP:0003354
Hax1	astrocytosis	18288109	MGI:1346319	Hax1<tm1Jni>/Hax1<tm1Jni>	involves:_129P2/OlaHsd_*_C57BL/6	hm	MP:0003354
Mapk1	astrocytosis	21849556	MGI:1346858	Mapk1<tm1.2Kuta>/Mapk1<tm1.2Kuta>_Tg(Nes-cre)1Kag/?	involves:_129P2/OlaHsd_*_C57BL/6J	cn	MP:0003354
Clcn7	astrocytosis	19661288	MGI:1347048	Clcn7<tm2Tjj>/Clcn7<tm2Tjj>	involves:_129S1/Sv_*_129X1/SvJ	hm	MP:0003354
Clcn7	astrocytosis	19661288	MGI:1347048	Clcn7<tm3.1Tjj>/Clcn7<tm3.1Tjj>_Emx1<tm1.1(cre)Ito>/Emx1<+>	involves:_129P2/OlaHsd_*_129S1/Sv_*_129X1/SvJ_*_BALB/cJ_*_C57BL/6	cn	MP:0003354
Clcn7	astrocytosis	20448277	MGI:1347048	Clcn7<tm1.1Lex>/Clcn7<tm1.1Lex>	involves:_129S5/SvEvBrd_*_C57BL/6J	hm	MP:0003354
Foxj1	astrocytosis	19906869	MGI:1347474	Foxj1<tm1Slb>/Foxj1<tm1Slb>	involves:_129X1/SvJ	hm	MP:0003354
Foxj1	astrocytosis	19906869	MGI:1347474	Foxj1<tm1Slb>/Foxj1<tm1Slb>_Tg(FOXJ1-EGFP)85Leo/?	involves:_129X1/SvJ_*_C3H_*_C57BL/6J	cx	MP:0003354
Abcd1	astrocytosis	15489218	MGI:1349215	Abcd1<tm1Kds>/?	involves:_129S4/SvJae_*_C57BL/6J	ot	MP:0003354
Abcd2	astrocytosis	16223892	MGI:1349467	Abcd2<tm1Apuj>/Abcd2<tm1Apuj>	involves:_129S1/Sv_*_129X1/SvJ_*_C57BL/6J	hm	MP:0003354
Ncstn	astrocytosis	19494151	MGI:1891700	Ncstn<tm1.1Sud>/Ncstn<tm1.1Sud>_Tg(Camk2a-cre)1Shn/?	B6.Cg-Ncstn<tm1.1Sud>_Tg(Camk2a-cre)1Shn	cn	MP:0003354
Mpp5	astrocytosis	22398208	MGI:1927339	Mpp5<tm1Caw>/Mpp5<tm1Caw>_Tg(rx3-icre)1Mjam/?	Not_Specified	cn	MP:0003354
Pdcd10	astrocytosis	21321212	MGI:1928396	Pdcd10<tm1Wami>/Pdcd10<tm1Wami>_Emx1<tm1(cre)Krj>/Emx1<+>	involves:_129_*_129S2/SvPas_*_C57BL/6	cn	MP:0003354
Pdcd10	astrocytosis	21321212	MGI:1928396	Pdcd10<tm1Wami>/Pdcd10<tm1Wami>_Tg(GFAP-cre)25Mes/?	involves:_129_*_C57BL/6_*_FVB/N	cn	MP:0003354
Tsc1	astrocytosis	18568033	MGI:1929183	Tsc1<tm1Djk>/Tsc1<tm1Djk>_Tg(Camk2a-cre)#Szi/?	involves:_129S4/SvJae_*_BALB/cJ_*_C57BL/6J_*_C57BL/6NTac_*_CBA	cn	MP:0003354
Tsc1	astrocytosis	21062901	MGI:1929183	Tsc1<tm1Djk>/Tsc1<tm1Djk>_Tg(GFAP-cre)8Gtm/?	involves:_129S4/SvJae_*_C57BL/6_*_CBA	cn	MP:0003354
Cntnap2	astrocytosis	21962519	MGI:1914047	Cntnap2<tm1Pele>/Cntnap2<tm1Pele>	B6.129-Cntnap2<tm1Pele>	hm	MP:0003354
Coq9	astrocytosis	23255162	MGI:1915164	Coq9<tm1.1Lcl>/Coq9<tm1.1Lcl>	involves:_C57BL/6_*_C57BL/6NTac_*_SJL	hm	MP:0003354
Dnaic1	astrocytosis	19906869	MGI:1916172	Dnaic1<tm1.2Leo>/Dnaic1<tm1.2Leo>	involves:_129_*_C57BL/6	hm	MP:0003354
Afg3l2	astrocytosis	19625515	MGI:1916847	Afg3l2<Emv66>/Afg3l2<+>	involves:_MEV/2Ty	ht	MP:0003354
Afg3l2	astrocytosis	23041622	MGI:1916847	Afg3l2<tm1Arte>/Afg3l2<tm1Arte>_Tg(Pcp2-cre)2Mpin/?	involves:_129S1/Sv_*_129X1/SvJ_*_C57BL/6	cn	MP:0003354
Tspan2	astrocytosis	24038504	MGI:1917997	Tspan2<tm1Hbw>/Tspan2<tm1Hbw>	C57BL/6-Tspan2<tm1Hbw>	hm	MP:0003354
Ercc8	astrocytosis	22174697	MGI:1919241	Ercc8<tm1Jhjh>/Ercc8<tm1Jhjh>	involves:_129P2/OlaHsd_*_C57BL/6J	hm	MP:0003354
Pex13	astrocytosis	20959636	MGI:1919379	Pex13<tm1Crne>/Pex13<tm1.1Crne>_Tg(Nes-cre)1Kln/?	involves:_129T2/SvEms_*_C57BL/6_*_C57BL/6J_*_SJL	cn	MP:0003354
Mfsd8	astrocytosis	24423645	MGI:1919425	Mfsd8<tm1a(EUCOMM)Hmgu>/Mfsd8<tm1a(EUCOMM)Hmgu>	involves:_C57BL/6N	hm	MP:0003354
Wasl	astrocytosis	24462670	MGI:1920428	Wasl<tm1.1Ttha>/Wasl<tm1.1Ttha>_Tg(Nes-cre)1Kag/?	involves:_C57BL/6_*_SJL	cn	MP:0003354
Arsg	astrocytosis	22689975	MGI:1921258	Arsg<tm1Tdi>/Arsg<tm1Tdi>	involves:_129/Sv_*_C57BL/6	hm	MP:0003354
Als2	astrocytosis	16321985	MGI:1921268	Als2<tm1Jei>/Als2<tm1Jei>	involves:_129P2/OlaHsd_*_C57BL/6J	hm	MP:0003354
Atg7	astrocytosis	23152632	MGI:1921494	Atg7<tm1Tchi>/Atg7<tm1Tchi>_En1<tm2(cre)Wrst>/En1<+>	involves:_129S1/Sv_*_129X1/SvJ_*_C57BL/6NCrlj_*_CBA/JNCrlj	cn	MP:0003354
Atp13a2	astrocytosis	25855184	MGI:1922022	Atp13a2<tm1.2Wtd>/Atp13a2<tm1.2Wtd>	involves:_129_*_C57BL/6	hm	MP:0003354
Gns	astrocytosis	28334745	MGI:1922862	Gns<tm1e(EUCOMM)Hmgu>/Gns<tm1e(EUCOMM)Hmgu>	C57BL/6N-A<tm1Brd>_Gns<tm1e(EUCOMM)Hmgu>	hm	MP:0003354
Zfyve26	astrocytosis	24367272	MGI:1924767	Zfyve26<tm1.1Cahb>/Zfyve26<tm1.1Cahb>	involves:_129S1/Sv_*_129X1/SvJ_*_BALB/cJ_*_C57BL/6	hm	MP:0003354
Rhot1	astrocytosis	27705781	MGI:1926078	Rhot1<tm1c(EUCOMM)Wtsi>/Rhot1<tm1c(EUCOMM)Wtsi>_Tg(Camk2a-cre)1Gsc/?	involves:_C57BL/6Dnk_*_C57BL/6N_*_FVB/N	cn	MP:0003354
Ltn1	astrocytosis	19196968	MGI:1926163	Ltn1<lister>/Ltn1<lister>	C57BL/6-Ltn1<lister>	hm	MP:0003354
Slc19a3	astrocytosis	28665968	MGI:1931307	Slc19a3<tm1.1Nwak>/Slc19a3<tm1.1Nwak>	involves:_C57BL/6J	hm	MP:0003354
Slc19a3	astrocytosis	28665968	MGI:1931307	Slc19a3<tm1Said>/Slc19a3<tm1Said>	involves:_C57BL/6J	hm	MP:0003354
Scyl1	astrocytosis	23175812	MGI:1931787	Scyl1<tm1.1Spel>/Scyl1<tm1.1Spel>	involves:_129S6/SvEvTac_*_C57BL/6J	hm	MP:0003354
Scyl1	astrocytosis	23175812	MGI:1931787	Scyl1<tm1Spel>/Scyl1<tm1Spel>_Tg(Nes-cre)1Kln/?	involves:_129S6/SvEvTac_*_C57BL/6_*_C57BL/6J_*_SJL	cn	MP:0003354
Pi4k2a	astrocytosis	19581584	MGI:1934031	Pi4k2a<Gt(AK0094)Wtsi>/Pi4k2a<Gt(AK0094)Wtsi>	involves:_129P2/OlaHsd_*_BALB/c	hm	MP:0003354
Cers1	astrocytosis	23074226	MGI:2136690	Cers1<tm1.1Kwi>/Cers1<tm1.1Kwi>	involves:_129P2/OlaHsd_*_C57BL/6	hm	MP:0003354
Depdc5	astrocytosis	29274432	MGI:2141101	Depdc5<tm1c(EUCOMM)Hmgu>/Depdc5<tm1c(EUCOMM)Hmgu>_Tg(Syn1-cre)671Jxm/?	involves:_C57BL/6N_*_CBA	cn	MP:0003354
Fig4	astrocytosis	21655088	MGI:2143585	Fig4<plt1>/Fig4<plt1>	involves:_129_*_C3H_*_C57BL/6J_*_CAST/Ei_*_SJL	hm	MP:0003354
Fig4	astrocytosis	21655088	MGI:2143585	Fig4<plt1>/Fig4<plt1>_Tg(ACTB-Fig4*I41T)705Mm/?	involves:_129_*_C3H_*_C57BL/6J_*_CAST/Ei_*_SJL	cx	MP:0003354
Fig4	astrocytosis	21655088	MGI:2143585	Fig4<plt1>/Fig4<plt1>_Tg(ACTB-Fig4*I41T)721Mm/?	involves:_129_*_C3H_*_C57BL/6J_*_CAST/Ei_*_SJL	cx	MP:0003354
Fig4	astrocytosis	22581779	MGI:2143585	Fig4<plt1>/Fig4<plt1>	involves:_129P2/OlaHsd_*_C3H_*_C57BL/6_*_CAST/Ei_*_SJL	hm	MP:0003354
Fig4	astrocytosis	22581779	MGI:2143585	Fig4<tm1.1Mm>/Fig4<tm1.1Mm>_Tg(Syn1-cre)671Jxm/?	involves:_129S1/Sv_*_129X1/SvJ_*_C57BL/6_*_CBA	cn	MP:0003354
Gjc2	astrocytosis	21750683	MGI:2153060	Gjc2<tm1(EGFP)Kwi>/Gjc2<tm1(EGFP)Kwi>	involves:_129P2/OlaHsd_*_C57BL/6	hm	MP:0003354
Gjc2	astrocytosis	21750683	MGI:2153060	Gjc2<tm2.1Kwi>/Gjc2<tm2.1Kwi>	involves:_C57BL/6_*_SJL	hm	MP:0003354
Mlc1	astrocytosis	27748972	MGI:2157910	Mlc1<tm1.1Rhn>/Mlc1<tm1.1Rhn>_Tg(Mlc1-tTA)#Rhn/?	129S6.Cg-Mlc1<tm1.1Rhn>_Tg(Mlc1-tTA)#Rhn	cx	MP:0003354
Vac14	astrocytosis	19037259	MGI:2157980	Vac14<ingls>/Vac14<ingls>	B6.D2-Vac14<ingls>/GrsrJ	hm	MP:0003354
Vac14	astrocytosis	NA	MGI:2157980	Vac14<ingls>/Vac14<ingls>	B6.D2-Vac14<ingls>/GrsrJ	hm	MP:0003354
Cln6	astrocytosis	9600738	MGI:2159324	Cln6<nclf>/Cln6<nclf>	involves:_C57BL/6J_*_C57BL/10J_*_C3HeB/FeJLe	hm	MP:0003354
Tardbp	astrocytosis	22718760	MGI:2387629	Mnx1<tm4(cre)Tmj>/Mnx1<+>_Tardbp<tm1.1Ckjs>/Tardbp<tm1.2Cjks>	involves:_129S1/Sv_*_C57BL/6J	cn	MP:0003354
Mgrn1	astrocytosis	12560552	MGI:2447670	Mgrn1<md-nc>/Mgrn1<md-nc>	involves:_101/H_*_C3H/HeH	hm	MP:0003354
Slc9a6	astrocytosis	29349289	MGI:2443511	Slc9a6<tm1Dgen>/?	B6.129P2-Slc9a6<tm1Dgen>/J	ot	MP:0003354
Pomt2	astrocytosis	21452199	MGI:2444430	Pomt2<tm1.1Hhu>/Pomt2<tm1.1Hhu>_Emx1<tm1(cre)Krj>/Emx1<+>	involves:_129S2/SvPas_*_129S4/SvJaeSor_*_129S6/SvEvTac_*_C57BL/6J	cn	MP:0003354
Spg11	astrocytosis	26284655	MGI:2444989	Spg11<Gt(EUCE0085f05)Hmgu>/Spg11<Gt(EUCE0085f05)Hmgu>	involves:_129P2/OlaHsd_*_C57BL/6	hm	MP:0003354
Atmin	astrocytosis	20889973	MGI:2682328	Atmin<tm1Axbe>/Atmin<tm1Axbe>_Tg(Nes-cre)1Kln/?	involves:_C57BL/6_*_SJL	cn	MP:0003354
Mgat5b	astrocytosis	23761899	MGI:3606200	Mgat5b<tm1Nta>/Mgat5b<tm1Nta>	Not_Specified	hm	MP:0003354
Gnptab	astrocytosis	25107912	MGI:3643902	Gnptab<nym>/Gnptab<nym>	involves:_BALB/cAnNHsd_*_C3H/HeNHsd	hm	MP:0003354
Pcdhg	astrocytosis	22884324	MGI:3719124	Pcdhg<tm1.1Tman>/Pcdhg<tm1.1Tman>	involves:_129S4/SvJae_*_C57BL/6	hm	MP:0003354
p23-ST1	astrocytosis	19924295	MGI:4439296	p23-ST1/p23-ST1	C57BL/6J-p23-ST1	hm	MP:0003354
dcr	astrocytosis	21217823	MGI:3711493	dcr/dcr	involves:_BALB/cBy_*_C57BL/6_*_C57BL/6J_*_SJL	hm	MP:0003354
Dp(XTceal3-Plp1)1Gmh	astrocytosis	23864668	MGI:3852176	Dp(XTceal3-Plp1)1Gmh/?	involves:_129S7/SvEvBrd_*_C57BL/6	ot	MP:0003354
Angpt1	decreased_astrocyte_number	24048525	MGI:108448	Angpt1<tm1.1Yona>/Angpt1<tm1.1Yona>_Gt(ROSA)26Sor<tm1(cre/ERT2)Tyj>/Gt(ROSA)26Sor<+>	involves:_129S4/SvJae	cn	MP:0012066
Ndrg2	decreased_astrocyte_number	24697507	MGI:1352498	Ndrg2<tm1.1Hori>/Ndrg2<tm1.1Hori>	B6.129-Ndrg2<tm1.1Hori>	hm	MP:0012066
Folh1	decreased_astrocyte_number	25872793	MGI:1858193	Folh1<tm2Nle>/Folh1<tm2Nle>	involves:_129S6/SvEvTac_*_C57BL/6J	hm	MP:0012066
Bmp4	increased_astrocyte_number	12618141	MGI:88180	Tg(Eno2-Bmp4)3Jake/?	involves:_BALB/c_*_C57BL/6	ot	MP:0012065
Cbs	increased_astrocyte_number	25016930	MGI:88285	Cbs<tm1Unc>/Cbs<+>	B6.129P2-Cbs<tm1Unc>/J	ht	MP:0012065
Ptbp1	increased_astrocyte_number	22705452	MGI:97791	Ptbp1<tm1Nobu>/Ptbp1<tm2Nobu>_Tg(Nes-cre)1Sasa/?	involves:_129P2/OlaHsd	cn	MP:0012065
Pten	increased_astrocyte_number	24470394	MGI:109583	Pten<tm1Engc>/Pten<tm1Engc>	involves:_CD-1	hm	MP:0012065
Cd81	increased_astrocyte_number	12357429	MGI:1096398	Cd81<tm1Lvy>/Cd81<tm1Lvy>	either:_(B6ByJ.129-Cd81<tm1Lvy>_x_CByJ.129-Cd81<tm1Lvy>)F1_or_(CByJ.129-Cd81<tm1Lvy>_x_B6ByJ.129-Cd81<tm1Lvy>)F1	hm	MP:0012065
Cd81	increased_astrocyte_number	12357429	MGI:1096398	Cd81<tm1Lvy>/Cd81<tm1Lvy>	involves:_129S1/Sv_*_129X1/SvJ_*_NIHS-BC	hm	MP:0012065
Map2k1	increased_astrocyte_number	29590634	MGI:1346866	Map2k1<tm2.1Chrn>/Map2k1<tm2.1Chrn>	involves:_129S6/SvEvTac_*_C57BL/6_*_CBA_*_SJL/J	hm	MP:0012065
Taco1	increased_astrocyte_number	27319982	MGI:1917457	Taco1<m1Apb>/Taco1<m1Apb>	C57BL/6-Taco1<m1Apb>	hm	MP:0012065
Taco1	increased_astrocyte_size	27319982	MGI:1917457	Taco1<m1Apb>/Taco1<m1Apb>	C57BL/6-Taco1<m1Apb>	hm	MP:0020434
Hras	increased_astrocytoma_incidence	11325859	MGI:96224	Tg(GFAP-Hras1)2Agu/?	involves:_129S1/Sv_*_129X1/SvJ_*_ICR	ot	MP:0010277
Hras	increased_astrocytoma_incidence	11325859	MGI:96224	Tg(GFAP-Hras1)2Agu/Tg(GFAP-Hras1)2Agu	involves:_129S1/Sv_*_129X1/SvJ_*_ICR	hm	MP:0010277
Trp53	increased_astrocytoma_incidence	18948956	MGI:98834	Trp53<tm1Brn>/Trp53<tm1Brn>_Tg(GFAP-cre)25Mes/?	involves:_129P2/OlaHsd_*_C57BL/6_*_FVB/N	cn	MP:0010277
HMOX1	abnormal_astrocyte_morphology	22875919	MGI:5462362	Tg(GFAP-tTA)6Hyms/?_Tg(tetO-HMOX1)6Hyms/?	involves:_FVB/N	cx	MP:0002182
HMOX1	abnormal_astrocyte_morphology	22881289	MGI:5462362	Tg(GFAP-tTA)6Hyms/?_Tg(tetO-HMOX1)6Hyms/?	involves:_FVB/N	cx	MP:0002182
Kras	abnormal_astrocyte_morphology	18371380	MGI:96680	Kras<tm4Tyj>/Kras<+>_Tg(Fabp7-cre,-lacZ)3Gtm/?	involves:_129S4/SvJae_*_C57BL/6_*_CBA	cn	MP:0002182
Kmt2a	abnormal_astrocyte_morphology	19212323	MGI:96995	Kmt2a<tm1.1Erns>/Kmt2a<tm1.1Erns>_Tg(GFAP-cre)25Mes/?	involves:_129S2/SvPas_*_FVB/N	cn	MP:0002182
Kmt2a	abnormal_astrocyte_morphology	19212323	MGI:96995	Kmt2a<tm1.1Erns>/Kmt2a<tm1.1Erns>_Tg(GFAP-cre)25Mes/?	involves:_129S2/SvPas_*_FVB/N	cn	MP:0002182
Kmt2a	abnormal_astrocyte_morphology	19212323	MGI:96995	Kmt2a<tm1.1Erns>/Kmt2a<tm1.1Erns>_Tg(GFAP-cre)25Mes/?	involves:_129S2/SvPas_*_FVB/N	cn	MP:0002182
Actb	abnormal_astrocyte_physiology	23185019	MGI:87904	Actb<tm1.1(tetO-COP4*/EYFP)Kftnk>/Actb<+>_Tg(Mlc1-tTA)#Rhn/?	involves:_129_*_129S4/SvJaeSor_*_C57BL/6_*_CBA	cx	MP:0008916
Actb	abnormal_astrocyte_physiology	23185019	MGI:87904	Actb<tm1.1(tetO-COP4*/EYFP)Kftnk>/Actb<+>_Tg(Mlc1-tTA)#Rhn/?	involves:_129_*_129S4/SvJaeSor_*_C57BL/6_*_CBA	cx	MP:0008916
Apoe	abnormal_astrocyte_physiology	10514484	MGI:88057	Apoe<tm1Unc>/Apoe<tm1Unc>	involves:_129P2/OlaHsd_*_C57BL/6	hm	MP:0008916
Apoe	abnormal_astrocyte_physiology	10514484	MGI:88057	Apoe<tm1Unc>/Apoe<tm1Unc>	involves:_129P2/OlaHsd_*_C57BL/6	hm	MP:0008916
Apoe	abnormal_astrocyte_physiology	10514484	MGI:88057	Apoe<tm1Unc>/Apoe<tm1Unc>	involves:_129P2/OlaHsd_*_C57BL/6	hm	MP:0008916
Apoe	abnormal_astrocyte_physiology	10514484	MGI:88057	Apoe<tm1Unc>/Apoe<tm1Unc>	involves:_129P2/OlaHsd_*_C57BL/6	hm	MP:0008916
Apoe	abnormal_astrocyte_physiology	10514484	MGI:88057	Apoe<tm1Unc>/Apoe<tm1Unc>	involves:_129P2/OlaHsd_*_C57BL/6	hm	MP:0008916
Apoe	abnormal_astrocyte_physiology	10514484	MGI:88057	Apoe<tm1Unc>/Apoe<tm1Unc>	involves:_129P2/OlaHsd_*_C57BL/6	hm	MP:0008916
Apoe	abnormal_astrocyte_physiology	10514484	MGI:88057	Apoe<tm1Unc>/Apoe<tm1Unc>	involves:_129P2/OlaHsd_*_C57BL/6	hm	MP:0008916
Apoe	abnormal_astrocyte_physiology	10514484	MGI:88057	Apoe<tm1Unc>/Apoe<tm1Unc>	involves:_129P2/OlaHsd_*_C57BL/6	hm	MP:0008916
Apoe	abnormal_astrocyte_physiology	10514484	MGI:88057	Apoe<tm1Unc>/Apoe<tm1Unc>	involves:_129P2/OlaHsd_*_C57BL/6	hm	MP:0008916
Apoe	abnormal_astrocyte_physiology	10514484	MGI:88057	Apoe<tm1Unc>/Apoe<tm1Unc>	involves:_129P2/OlaHsd_*_C57BL/6	hm	MP:0008916
Apoe	abnormal_astrocyte_physiology	10514484	MGI:88057	Apoe<tm1Unc>/Apoe<tm1Unc>	involves:_129P2/OlaHsd_*_C57BL/6	hm	MP:0008916
Ccr5	abnormal_astrocyte_physiology	19729478	MGI:107182	Ccr5<tm1Kuz>/Ccr5<tm1Kuz>	involves:_129P2/OlaHsd_*_C57BL/6	hm	MP:0008916
Pou3f2	abnormal_pituicyte_morphology	8543156	MGI:101895	Pou3f2<tm1Rsd>/Pou3f2<tm1Rsd>	involves:_129S4/SvJae_*_C57BL/6	hm	MP:0013340
Prnp	astrocytosis	19038218	MGI:97769	Tg(Prnp*D177N*M128V)A21Rchi/?	involves:_C57BL/6_*_CBA	ot	MP:0003354
Prnp	astrocytosis	19038218	MGI:97769	Tg(Prnp*D177N*M128V)A21Rchi/?	involves:_C57BL/6_*_CBA	ot	MP:0003354
Prnp	astrocytosis	19038218	MGI:97769	Tg(Prnp*D177N*M128V)A21Rchi/?	involves:_C57BL/6_*_CBA	ot	MP:0003354
Prnp	astrocytosis	19038218	MGI:97769	Tg(Prnp*D177N*M128V)A21Rchi/?	involves:_C57BL/6_*_CBA	ot	MP:0003354
Prnp	astrocytosis	19038218	MGI:97769	Tg(Prnp*D177N*M128V)A21Rchi/Tg(Prnp*D177N*M128V)A21Rchi	involves:_C57BL/6_*_CBA	hm	MP:0003354
Prnp	astrocytosis	19038218	MGI:97769	Tg(Prnp*D177N*M128V)A21Rchi/Tg(Prnp*D177N*M128V)A21Rchi	involves:_C57BL/6_*_CBA	hm	MP:0003354
Prnp	astrocytosis	19038218	MGI:97769	Tg(Prnp*D177N*M128V)A21Rchi/Tg(Prnp*D177N*M128V)A21Rchi	involves:_C57BL/6_*_CBA	hm	MP:0003354
Prnp	astrocytosis	19038218	MGI:97769	Tg(Prnp*D177N*M128V)A21Rchi/Tg(Prnp*D177N*M128V)A21Rchi	involves:_C57BL/6_*_CBA	hm	MP:0003354
Prnp	astrocytosis	19073920	MGI:97769	Prnp<tm1Cwe>/Prnp<tm1Cwe>_Tg(Prnp*S170N*N174T)1020Aag/?	involves:_129S7/SvEvBrd_*_C57BL/6	cx	MP:0003354
Prnp	astrocytosis	19073920	MGI:97769	Prnp<tm1Cwe>/Prnp<tm1Cwe>_Tg(Prnp*S170N*N174T)1020Aag/?	involves:_129S7/SvEvBrd_*_C57BL/6	cx	MP:0003354
Prnp	astrocytosis	19073920	MGI:97769	Prnp<tm1Cwe>/Prnp<tm1Cwe>_Tg(Prnp*S170N*N174T)1020Aag/?	involves:_129S7/SvEvBrd_*_C57BL/6	cx	MP:0003354
Prnp	astrocytosis	19073920	MGI:97769	Prnp<tm1Cwe>/Prnp<tm1Cwe>_Tg(Prnp*S170N*N174T)1020Aag/?	involves:_129S7/SvEvBrd_*_C57BL/6	cx	MP:0003354
Prnp	astrocytosis	1980379	MGI:97769	Tg(Prnp*P101L)174Sbp/?	involves:_C57BL/6_*_SJL	ot	MP:0003354
Prnp	astrocytosis	1980379	MGI:97769	Tg(Prnp*P101L)174Sbp/?	involves:_C57BL/6_*_SJL	ot	MP:0003354
Prnp	astrocytosis	1980379	MGI:97769	Tg(Prnp*P101L)174Sbp/?	involves:_C57BL/6_*_SJL	ot	MP:0003354
Prnp	astrocytosis	1980379	MGI:97769	Tg(Prnp*P101L)174Sbp/?	involves:_C57BL/6_*_SJL	ot	MP:0003354
Prnp	astrocytosis	22072968	MGI:97769	Prnp<tm1Cwe>/Prnp<tm1Cwe>_Tg(Prnp*)#Rgab/?	involves:_129S7/SvEvBrd_*_C57BL/6_*_FVB/N	cx	MP:0003354
Prnp	astrocytosis	22072968	MGI:97769	Prnp<tm1Cwe>/Prnp<tm1Cwe>_Tg(Prnp*)#Rgab/?	involves:_129S7/SvEvBrd_*_C57BL/6_*_FVB/N	cx	MP:0003354
Prnp	astrocytosis	22072968	MGI:97769	Prnp<tm1Cwe>/Prnp<tm1Cwe>_Tg(Prnp*)#Rgab/?	involves:_129S7/SvEvBrd_*_C57BL/6_*_FVB/N	cx	MP:0003354
Prnp	astrocytosis	22072968	MGI:97769	Prnp<tm1Cwe>/Prnp<tm1Cwe>_Tg(Prnp*)#Rgab/?	involves:_129S7/SvEvBrd_*_C57BL/6_*_FVB/N	cx	MP:0003354
Prnp	astrocytosis	22072968	MGI:97769	Tg(Prnp*)#Rgab/?	involves:_C57BL/6_*_FVB/N	ot	MP:0003354
Prnp	astrocytosis	22072968	MGI:97769	Tg(Prnp*)#Rgab/?	involves:_C57BL/6_*_FVB/N	ot	MP:0003354
Prnp	astrocytosis	22072968	MGI:97769	Tg(Prnp*)#Rgab/?	involves:_C57BL/6_*_FVB/N	ot	MP:0003354
Prnp	astrocytosis	22072968	MGI:97769	Tg(Prnp*)#Rgab/?	involves:_C57BL/6_*_FVB/N	ot	MP:0003354
Prnp	astrocytosis	23959875	MGI:97769	Prnp<tm3Lnq>/Prnp<tm3Lnq>	involves:_129P2/OlaHsd_*_C57BL/6N	hm	MP:0003354
Prnp	astrocytosis	23959875	MGI:97769	Prnp<tm3Lnq>/Prnp<tm3Lnq>	involves:_129P2/OlaHsd_*_C57BL/6N	hm	MP:0003354
Prnp	astrocytosis	23959875	MGI:97769	Prnp<tm3Lnq>/Prnp<tm3Lnq>	involves:_129P2/OlaHsd_*_C57BL/6N	hm	MP:0003354
Prnp	astrocytosis	23959875	MGI:97769	Prnp<tm3Lnq>/Prnp<tm3Lnq>	involves:_129P2/OlaHsd_*_C57BL/6N	hm	MP:0003354
Prnp	astrocytosis	8698234	MGI:97769	Prnp<tm1Cwe>/Prnp<tm1Cwe>_Tg(Prnp*P101L)2866Sbp/?	involves:_129S7/SvEvBrd_*_FVB/N	cx	MP:0003354
Prnp	astrocytosis	8698234	MGI:97769	Prnp<tm1Cwe>/Prnp<tm1Cwe>_Tg(Prnp*P101L)2866Sbp/?	involves:_129S7/SvEvBrd_*_FVB/N	cx	MP:0003354
Prnp	astrocytosis	8698234	MGI:97769	Prnp<tm1Cwe>/Prnp<tm1Cwe>_Tg(Prnp*P101L)2866Sbp/?	involves:_129S7/SvEvBrd_*_FVB/N	cx	MP:0003354
Prnp	astrocytosis	8698234	MGI:97769	Prnp<tm1Cwe>/Prnp<tm1Cwe>_Tg(Prnp*P101L)2866Sbp/?	involves:_129S7/SvEvBrd_*_FVB/N	cx	MP:0003354
Prnp	astrocytosis	8698234	MGI:97769	Tg(Prnp*P101L)2247Sbp/?	involves:_FVB/N	ot	MP:0003354
Prnp	astrocytosis	8698234	MGI:97769	Tg(Prnp*P101L)2247Sbp/?	involves:_FVB/N	ot	MP:0003354
Prnp	astrocytosis	8698234	MGI:97769	Tg(Prnp*P101L)2247Sbp/?	involves:_FVB/N	ot	MP:0003354
Prnp	astrocytosis	8698234	MGI:97769	Tg(Prnp*P101L)2247Sbp/?	involves:_FVB/N	ot	MP:0003354
Prnp	astrocytosis	8698234	MGI:97769	Tg(Prnp*P101L)2862Sbp/?	involves:_FVB/N	ot	MP:0003354
Prnp	astrocytosis	8698234	MGI:97769	Tg(Prnp*P101L)2862Sbp/?	involves:_FVB/N	ot	MP:0003354
Prnp	astrocytosis	8698234	MGI:97769	Tg(Prnp*P101L)2862Sbp/?	involves:_FVB/N	ot	MP:0003354
Prnp	astrocytosis	8698234	MGI:97769	Tg(Prnp*P101L)2862Sbp/?	involves:_FVB/N	ot	MP:0003354
Prnp	astrocytosis	8698234	MGI:97769	Tg(Prnp*P101L)2866Sbp/?	involves:_FVB/N	ot	MP:0003354
Prnp	astrocytosis	8698234	MGI:97769	Tg(Prnp*P101L)2866Sbp/?	involves:_FVB/N	ot	MP:0003354
Prnp	astrocytosis	8698234	MGI:97769	Tg(Prnp*P101L)2866Sbp/?	involves:_FVB/N	ot	MP:0003354
Prnp	astrocytosis	8698234	MGI:97769	Tg(Prnp*P101L)2866Sbp/?	involves:_FVB/N	ot	MP:0003354
Tardbp	astrocytosis	22718760	MGI:2387629	Mnx1<tm4(cre)Tmj>/Mnx1<+>_Tardbp<tm1.1Ckjs>/Tardbp<tm1.2Cjks>	involves:_129S1/Sv_*_C57BL/6J	cn	MP:0003354
Bmp4	increased_astrocyte_number	12618141	MGI:88180	Tg(Eno2-Bmp4)3Jake/?	involves:_BALB/c_*_C57BL/6	ot	MP:0012065
Map2k1	increased_astrocyte_number	29590634	MGI:1346866	Map2k1<tm2.1Chrn>/Map2k1<tm2.1Chrn>	involves:_129S6/SvEvTac_*_C57BL/6_*_CBA_*_SJL/J	hm	MP:0012065
Map2k1	increased_astrocyte_number	29590634	MGI:1346866	Map2k1<tm2.1Chrn>/Map2k1<tm2.1Chrn>	involves:_129S6/SvEvTac_*_C57BL/6_*_CBA_*_SJL/J	hm	MP:0012065
Map2k1	increased_astrocyte_number	29590634	MGI:1346866	Map2k1<tm2.1Chrn>/Map2k1<tm2.1Chrn>	involves:_129S6/SvEvTac_*_C57BL/6_*_CBA_*_SJL/J	hm	MP:0012065
APP	abnormal_astrocyte_morphology	7576662	MGI:2385633	Tg(APPSWE)2123Kha/?	FVB/N-Tg(APPSWE)2123Kha	ot	MP:0002182
APP	abnormal_astrocyte_morphology	7576662	MGI:2385635	Tg(APPV717I)1130Kha/?	involves:_FVB/N	ot	MP:0002182
SOD1	abnormal_astrocyte_morphology	9052802	MGI:2388294	Tg(SOD1*G85R)148Dwc/?	Not_Specified	ot	MP:0002182
SOD1	abnormal_astrocyte_morphology	17512910	MGI:2388308	Tg(SOD1*G93A)1Gur/?	B6SJL-Tg(SOD1*G93A)1Gur/J	ot	MP:0002182
APP	abnormal_astrocyte_morphology	7576662	MGI:2450858	Tg(APP)6209Kha/?	FVB/N-Tg(APP)6209Kha	ot	MP:0002182
GFAP	abnormal_astrocyte_morphology	9466565	MGI:3581778	Tg(GFAP)10Mes/?	involves:_FVB/N	ot	MP:0002182
GFAP	abnormal_astrocyte_morphology	9466565	MGI:3581786	Tg(GFAP)7Mes/?	involves:_FVB/N	ot	MP:0002182
MAPT	abnormal_astrocyte_morphology	12165467	MGI:3621183	Tg(Tuba1-MAPT)14Vle/?	involves:_C57BL/6_*_SJL	ot	MP:0002182
APP	abnormal_astrocyte_morphology	17877807	MGI:3721991	Tg(Thy1-APPSwDutIowa)BWevn/?	involves:_C57BL/6	ot	MP:0002182
TNF	abnormal_astrocyte_morphology	9736029	MGI:3766211	Tg(Gfap-TNF*)K21Gkl/?	involves:_C57BL/6_*_CBA	ot	MP:0002182
GFAP	abnormal_astrocyte_morphology	17299771	MGI:3809242	Tg(Gfap-GFAP*R239H)60TMIke/?	involves:_C57BL/6J	ot	MP:0002182
ITM2B	abnormal_astrocyte_morphology	23418567	MGI:4415605	Tg(Prnp-ITM2B*)1Ruvi/Tg(Prnp-ITM2B*)1Ruvi	involves:_C3HeB/FeJ_*_C57BL/6	hm	MP:0002182
Padi2	abnormal_astrocyte_morphology	19093029	MGI:4459093	Tg(Mbp-Pad2)28Fgm/Tg(Mbp-Pad2)28Fgm	involves:_CD-1	hm	MP:0002182
SOD1	abnormal_astrocyte_morphology	14534160	MGI:5286584	Tg(SOD1*G127X)716Mrkl/Tg(SOD1*G127X)716Mrkl	B6JBom.Cg-Tg(SOD1*G127X)716Mrkl	hm	MP:0002182
SNCA	abnormal_astrocyte_morphology	24310907	MGI:5634091	Tg(Mbp-SNCA)1Ema/?	involves:_C57BL/6_*_DBA/2	ot	MP:0002182
APP	abnormal_astrocyte_physiology	24725413	MGI:3693207	Tg(APPSwFlLon,PSEN1*M146L*L286V)6799Vas/?	involves:_C57BL/6_*_SJL	ot	MP:0008916
PSEN1	abnormal_astrocyte_physiology	24725413	MGI:3693207	Tg(APPSwFlLon,PSEN1*M146L*L286V)6799Vas/?	involves:_C57BL/6_*_SJL	ot	MP:0008916
TGFB1	abnormal_astrocyte_physiology	7604885	MGI:3717675	Tg(Gfap-TGFB1)64Lms/?	involves:_BALB/c_*_SJL	ot	MP:0008916
SNCA	abnormal_astrocyte_physiology	21212098	MGI:3764732	Tg(CAG-SNCA*)1.1Ccs/?	involves:_C57BL/6	ot	MP:0008916
SNCA	abnormal_astrocyte_physiology	21212098	MGI:3764733	Tg(Th-SNCA*)1.2Ccs/?	involves:_C57BL/6	ot	MP:0008916
SOD1	abnormal_astrocyte_physiology	15899257	MGI:5297586	Tg(SOD1*H46R)#Maw/?	involves:_C57BL/6_*_DBA/2	ot	MP:0008916
SOD1	astrocytosis	19233858	MGI:5448545	Tg(SOD1*G85R)#Roos/?	involves:_C57BL/6J	ot	MP:0003354
APP	astrocytosis	20371804	MGI:2385632	Tg(APPSWE)2576Kha/?	involves:_C57BL/6_*_SJL	ot	MP:0003354
SOD1	astrocytosis	9052802	MGI:2388294	Tg(SOD1*G85R)148Dwc/?	Not_Specified	ot	MP:0003354
SOD1	astrocytosis	17935811	MGI:2388297	Tg(SOD1*G93A)<dl>1Gur/?	involves:_C57BL/6_*_C57BL/6J_*_SJL/J	ot	MP:0003354
SOD1	astrocytosis	18305242	MGI:2388297	Tg(SOD1*G93A)<dl>1Gur/?	involves:_C57BL/6_*_CBA_*_SJL	ot	MP:0003354
SOD1	astrocytosis	10349851	MGI:2388308	Tg(SOD1*G93A)1Gur/?	involves:_C57BL/6_*_SJL	ot	MP:0003354
SOD1	astrocytosis	16427626	MGI:2388308	Tg(SOD1*G93A)1Gur/?	involves:_C57BL/6_*_SJL	ot	MP:0003354
SOD1	astrocytosis	16737688	MGI:2388308	Tg(SOD1*G93A)1Gur/?	B6SJL-Tg(SOD1*G93A)1Gur/J	ot	MP:0003354
SOD1	astrocytosis	8610185	MGI:2388308	Tg(SOD1*G93A)1Gur/?	involves:_C57BL/6_*_SJL	ot	MP:0003354
MAPT	astrocytosis	10595524	MGI:3505723	Tg(Prnp-MAPT)43Vle/?	involves:_C57BL/6_*_DBA/2	ot	MP:0003354
PSEN1	astrocytosis	20445063	MGI:3525178	Tg(APPswe,PSEN1dE9)85Dbo/?	B6.Cg-Tg(APPswe,PSEN1dE9)85Dbo/Mmjax	ot	MP:0003354
SNCA	astrocytosis	10934251	MGI:3528947	Tg(Thy1-SNCA*A53T)9813Putt/?	involves:_C57BL/6	ot	MP:0003354
APP	astrocytosis	11279122	MGI:3590546	Tg(PRNP-APPSweInd)8Dwst/?	involves:_C3H/HeJ_*_C57BL/6J	ot	MP:0003354
SNCA	astrocytosis	15743798	MGI:3604006	Tg(Plp1-SNCA)1Haa/?	involves:_C57BL/6_*_DBA/2	ot	MP:0003354
CDK5R1	astrocytosis	22049418	MGI:3653675	Tg(Camk2a-tTA)1Mmay/?_Tg(tetO-CDK5R1/GFP)337Lht/?	involves:_C57BL/6J	cx	MP:0003354
CD46	astrocytosis	10490102	MGI:3688751	Tg(CD46)2Gsv/?	involves:_C57BL/6_*_FVB/N	ot	MP:0003354
APP	astrocytosis	17021169	MGI:3693207	Tg(APPSwFlLon,PSEN1*M146L*L286V)6799Vas/?	involves:_C57BL/6_*_SJL	ot	MP:0003354
PSEN1	astrocytosis	17021169	MGI:3693207	Tg(APPSwFlLon,PSEN1*M146L*L286V)6799Vas/?	involves:_C57BL/6_*_SJL	ot	MP:0003354
TGFB1	astrocytosis	7604885	MGI:3717675	Tg(Gfap-TGFB1)64Lms/?	involves:_BALB/c_*_SJL	ot	MP:0003354
TGFB1	astrocytosis	7604885	MGI:3717675	Tg(Gfap-TGFB1)64Lms/Tg(Gfap-TGFB1)64Lms	involves:_BALB/c_*_SJL	hm	MP:0003354
MAPT	astrocytosis	10595944	MGI:3720110	Tg(Thy1-MAPT)1Vln/Tg(Thy1-MAPT)1Vln	involves:_FVB	hm	MP:0003354
TNF	astrocytosis	9736029	MGI:3766211	Tg(Gfap-TNF*)K21Gkl/?	involves:_C57BL/6_*_CBA	ot	MP:0003354
MAPT	astrocytosis	17270732	MGI:3768406	Tg(Prnp-MAPT*P301S)PS19Vle/?	involves:_C3H_*_C57BL/6	ot	MP:0003354
SOD1	astrocytosis	18305242	MGI:3785089	Tg(Thy1-SOD1*G93A)T3Hgrd/Tg(Thy1-SOD1*G93A)T3Hgrd	involves:_C57BL/6_*_CBA_*_FVB	hm	MP:0003354
MAPT	astrocytosis	10595524	MGI:3793734	Tg(Prnp-MAPT)7Vle/?	involves:_C57BL/6_*_SJL	ot	MP:0003354
SOD1	astrocytosis	12127151	MGI:3793783	Tg(SOD1*H46R*H48Q)58Dbo/?	involves:_C3H/HeJ_*_C57BL/6J	ot	MP:0003354
MAPT	astrocytosis	23774255	MGI:3813494	Tg(Thy1-MAPT*)1Avil/Tg(Thy1-MAPT*)1Avil	involves:_C57BL/6_*_CBA	hm	MP:0003354
MAPT	astrocytosis	12417659	MGI:3838540	Tg(Thy1-MAPT*P301S)2541Godt/Tg(Thy1-MAPT*P301S)2541Godt	involves:_C57BL/6J_*_CBA/Ca	hm	MP:0003354
HTT	astrocytosis	10778856	MGI:3851437	Tg(Camk2a-tTA)1Mmay/?_Tg(tetO-HTT*94Q,-lacZ)1Rhn/?	involves:_C57BL/6_*_CBA	cx	MP:0003354
TARDBP	astrocytosis	19833869	MGI:4358721	Tg(Prnp-TARDBP*A315T)95Balo/?	involves:_C57BL/6_*_CBA	ot	MP:0003354
TARDBP	astrocytosis	24141148	MGI:4358721	Tg(Prnp-TARDBP*A315T)95Balo/?	B6.Cg-Tg(Prnp-TARDBP*A315T)95Balo/J	ot	MP:0003354
APP	astrocytosis	19936202	MGI:4417911	Tg(Thy1-PSEN1*M146V,-APP*Swe)10Arte/?	involves:_C57BL/6_*_CBA	ot	MP:0003354
PSEN1	astrocytosis	19936202	MGI:4417911	Tg(Thy1-PSEN1*M146V,-APP*Swe)10Arte/?	involves:_C57BL/6_*_CBA	ot	MP:0003354
APP	astrocytosis	19936202	MGI:4417911	Tg(Thy1-PSEN1*M146V,-APP*Swe)10Arte/Tg(Thy1-PSEN1*M146V,-APP*Swe)10Arte	involves:_C57BL/6_*_CBA	hm	MP:0003354
PSEN1	astrocytosis	19936202	MGI:4417911	Tg(Thy1-PSEN1*M146V,-APP*Swe)10Arte/Tg(Thy1-PSEN1*M146V,-APP*Swe)10Arte	involves:_C57BL/6_*_CBA	hm	MP:0003354
APP	astrocytosis	16298242	MGI:4420230	Tg(Thy1-APPSweArc)BLngn/?	involves:_C57BL/6_*_CBA	ot	MP:0003354
SNCA	astrocytosis	20064389	MGI:4420800	Tg(Camk2a-tTA)1Mmay/?_Tg(tetO-SNCA*A53T)E2Cai/?	involves:_C57BL/6	cx	MP:0003354
Notch3	astrocytosis	20071773	MGI:4429554	Tg(Notch3*R169C)88Bbb/?	involves:_FVB/N	ot	MP:0003354
TARDBP	astrocytosis	20133711	MGI:4438486	Tg(Thy1-TARDBP)4Singh/?	involves:_C57BL/6J_*_SJL/J	ot	MP:0003354
TARDBP	astrocytosis	20133711	MGI:4438486	Tg(Thy1-TARDBP)4Singh/Tg(Thy1-TARDBP)4Singh	involves:_C57BL/6J_*_SJL/J	hm	MP:0003354
TARDBP	astrocytosis	20133711	MGI:4438487	Tg(Thy1-TARDBP)6Singh/Tg(Thy1-TARDBP)6Singh	involves:_C57BL/6_*_C57BL/6J_*_SJL	hm	MP:0003354
APP	astrocytosis	15311281	MGI:4438880	Tg(Thy1-AppDutch)#Jckr/?	involves:_C57BL/6J	ot	MP:0003354
ITM2B	astrocytosis	20385796	MGI:4452487	Tg(Prnp-ITM2B*)7Jckr/?	C57BL/6-Tg(Prnp-ITM2B*)7Jckr	ot	MP:0003354
Padi2	astrocytosis	19093029	MGI:4459093	Tg(Mbp-Pad2)28Fgm/?	involves:_CD-1	ot	MP:0003354
PLP1	astrocytosis	7505836	MGI:4459440	Tg(PLP1*)4Rsj/?	involves:_CD-1	ot	MP:0003354
APP	astrocytosis	20371804	MGI:4818987	Tg(Prnp-APP)#Hmor/?	B6.Cg-Tg(Prnp-APP)#Hmor	ot	MP:0003354
APP	astrocytosis	20371804	MGI:4818988	Tg(Prnp-APP*)1Hmor/?	B6.Cg-Tg(Prnp-APP*)1Hmor	ot	MP:0003354
ATXN3	astrocytosis	20510362	MGI:4822569	Tg(CMV-ATXN3*94Q)94Pama/?	B6.FVB-Tg(CMV-ATXN3*94Q)94Pama	ot	MP:0003354
ATXN3	astrocytosis	20510362	MGI:4822569	Tg(CMV-ATXN3*94Q)94Pama/Tg(CMV-ATXN3*94Q)94Pama	B6.FVB-Tg(CMV-ATXN3*94Q)94Pama	hm	MP:0003354
TARDBP	astrocytosis	20621187	MGI:4839650	Tg(Prnp-TARDBP)21Jlel/?	involves:_C57BL/6_*_CD-1_*_SJL	ot	MP:0003354
TARDBP	astrocytosis	20621187	MGI:4839652	Tg(Prnp-TARDBP*A315T)23Jlel/?	involves:_C57BL/6_*_CD-1_*_SJL	ot	MP:0003354
PSEN1	astrocytosis	16046140	MGI:4849841	Tg(Prnp-SOD1*G37R,-PSEN1)110Dbo/Tg(Prnp-SOD1*G37R,-PSEN1)110Dbo	involves:_C3H_*_C57BL/6	hm	MP:0003354
SOD1	astrocytosis	16046140	MGI:4849841	Tg(Prnp-SOD1*G37R,-PSEN1)110Dbo/Tg(Prnp-SOD1*G37R,-PSEN1)110Dbo	involves:_C3H_*_C57BL/6	hm	MP:0003354
SNCA	astrocytosis	12084935	MGI:4942282	Tg(Prnp-SNCA*A53T)25Mkle/?	involves:_C3H/HeJ_*_C57BL/6J	ot	MP:0003354
TARDBP	astrocytosis	26197969	MGI:5000262	Tg(NEFH-tTA)8Vle/?_Tg(tetO-TARDBP*)4Vle/?	involves:_C3H/HeJ_*_C57BL/6J	cx	MP:0003354
TARDBP	astrocytosis	21206091	MGI:5000263	Tg(Camk2a-tTA)1Mmay/?_Tg(tetO-TARDBP)12Vle/?	involves:_C3H/HeJ_*_C57BL/6J	cx	MP:0003354
TARDBP	astrocytosis	20702714	MGI:5002478	Tg(Prnp-TARDBP)3cPtrc/Tg(Prnp-TARDBP)3cPtrc	C57BL/6-Tg(Prnp-TARDBP)3cPtrc	hm	MP:0003354
MAPT	astrocytosis	18490011	MGI:5052110	Tg(Mapt-MAPT*)#Hanr/?	involves:_BALB/c_*_C57BL/6	ot	MP:0003354
SOD1	astrocytosis	14534160	MGI:5286584	Tg(SOD1*G127X)716Mrkl/Tg(SOD1*G127X)716Mrkl	B6JBom.Cg-Tg(SOD1*G127X)716Mrkl	hm	MP:0003354
HTT	astrocytosis	21515588	MGI:5287242	Tg(Prnp-HTT*82Q,KRT14-EGFP)C63Dbo/?	Not_Specified	ot	MP:0003354
SNCA	astrocytosis	21734300	MGI:5289951	Tg(Camk2a-tTA)1Mmay/?_Tg(tetO-SNCA*A53T)33Vle/?	involves:_C3H/HeH_*_C57BL/6	cx	MP:0003354
BSCL2	astrocytosis	21750110	MGI:5295190	Tg(Thy1-BSCL2*N88S)#Dit/?	involves:_C57BL/6_*_DBA/2	ot	MP:0003354
DCTN1	astrocytosis	18305234	MGI:5308397	Tg(Thy1-DCTN1*G59S)M2Pcw/?	involves:_C57BL/6_*_SJL	ot	MP:0003354
FUS	astrocytosis	22961620	MGI:5445409	Tg(Prnp-FUS)WT3Cshw/Tg(Prnp-FUS)WT3Cshw	involves:_C57BL/6_*_Crl:CD1(ICR)	hm	MP:0003354
TARDBP	astrocytosis	21752789	MGI:5476814	Tg(TARDBP)#Jpj/?	involves:_C3H_*_C57BL/6	ot	MP:0003354
TARDBP	astrocytosis	21752789	MGI:5476817	Tg(TARDBP*A315T)#Jpj/?	involves:_C3H_*_C57BL/6	ot	MP:0003354
TARDBP	astrocytosis	21752789	MGI:5476818	Tg(TARDBP*G348C)#Jpj/?	involves:_C3H_*_C57BL/6	ot	MP:0003354
APP	astrocytosis	11746377	MGI:5491621	Tg(Thy1-APPSweLon)41Ema/?	involves:_C57BL/6_*_DBA/2	ot	MP:0003354
MAPT	astrocytosis	18199773	MGI:5554184	Tg(Camk2a-tTA)1Mmay/?_Tg(tetO-MAPT*K280,-luc)#Eman/?	involves:_C57BL/6	cx	MP:0003354
MAPT	astrocytosis	21325519	MGI:5554184	Tg(Camk2a-tTA)1Mmay/?_Tg(tetO-MAPT*K280,-luc)#Eman/?	involves:_C57BL/6	cx	MP:0003354
HTT	astrocytosis	9771716	MGI:5569522	Tg(CMV-HTT*48Q)BTag/?	involves:_FVB/N	ot	MP:0003354
HTT	astrocytosis	9771716	MGI:5569525	Tg(CMV-HTT*89Q)ATag/?	involves:_FVB/N	ot	MP:0003354
HTT	astrocytosis	24081492	MGI:5575506	Tg(Prnp-SNAP25/HTT*150Q)8Xjl/?	involves:_FVB	ot	MP:0003354
SNCA	astrocytosis	16291942	MGI:5634089	Tg(Mbp-SNCA)29Ema/?	involves:_C57BL/6_*_DBA/2	ot	MP:0003354
SNCA	astrocytosis	16291942	MGI:5634091	Tg(Mbp-SNCA)1Ema/?	involves:_C57BL/6_*_DBA/2	ot	MP:0003354
SNCA	astrocytosis	24310907	MGI:5634091	Tg(Mbp-SNCA)1Ema/?	involves:_C57BL/6_*_DBA/2	ot	MP:0003354
HTT	astrocytosis	25661181	MGI:5635148	Tg(HTT*)NXwy/?	involves:_FVB/NJ	ot	MP:0003354
FUS	astrocytosis	25324524	MGI:5644688	Meox2<tm1(cre)Sor>/Meox2<+>_Tg(CAG-lacZ,-FUS,-EGFP)629Gyu/?	involves:_129S4/SvJaeSor_*_C57BL/6	cn	MP:0003354
FUS	astrocytosis	25324524	MGI:5644689	Meox2<tm1(cre)Sor>/Meox2<+>_Tg(CAG-lacZ,-FUS*R521G,-EGFP)682Gyu/?	involves:_129S4/SvJaeSor_*_C57BL/6	cn	MP:0003354
ATXN3	astrocytosis	24477711	MGI:5646298	Tg(CMV-ATXN3*135Q)CPama/?	C57BL/6-Tg(CMV-ATXN3*135Q)CPama	ot	MP:0003354
LMNB1	astrocytosis	26311780	MGI:5697873	Tg(Plp1-LMNB1)1108Qsp/?	involves:_FVB/N	ot	MP:0003354
SOD1	astrocytosis	25762155	MGI:5699312	Tg(SOD1*H46R*C111S)QAra/?	involves:_C57BL/6_*_DBA/2	ot	MP:0003354
SOD1	astrocytosis	25762155	MGI:5699337	Tg(SOD1*H46R*C111S)PAra/?	involves:_C57BL/6_*_DBA/2	ot	MP:0003354
SOD1	astrocytosis	25762155	MGI:5699337	Tg(SOD1*H46R*C111S)PAra/Tg(SOD1*H46R*C111S)PAra	involves:_C57BL/6_*_DBA/2	hm	MP:0003354
MAPT	astrocytosis	15681835	MGI:5703729	Tg(Prnp-MAPT*R406W)21807Dwst/?	FVB/N-Tg(Prnp-MAPT*R406W)21807Dwst	ot	MP:0003354
MAPT	astrocytosis	26931567	MGI:5788164	Tg(Camk2a-tTA)1Mmay/?_Tg(tetO-MAPT*A152T)L1Lms/?	B6.Cg-Tg(Camk2a-tTA)1Mmay_Tg(tetO-MAPT*A152T)L1Lms	cx	MP:0003354
TARDBP	astrocytosis	26476406	MGI:5792298	Tg(Camk2a-tTA)1Mmay/?_Tg(tetO/Prnp-TARDBP*)2Vle/?	involves:_C3H/HeJ_*_C57BL/6J	cx	MP:0003354
MAPT	astrocytosis	27041503	MGI:5810409	Tg(Prnp-MAPT*K274Q*K281Q)286Lgn/?	involves:_C57BL/6_*_FVB/N	ot	MP:0003354
MAPT	astrocytosis	27041503	MGI:5810411	Tg(Prnp-MAPT)#Lgn/?	involves:_C57BL/6_*_FVB/N	ot	MP:0003354
MAPT	astrocytosis	27041503	MGI:5810412	Tg(Prnp-MAPT*K274Q*K281Q)1Lgn/?	involves:_C57BL/6_*_FVB/N	ot	MP:0003354
TARDBP	astrocytosis	26108367	MGI:5825217	Tg(Prnp-TARDBP*Q331K)31Dwc/?	involves:_C3H_*_C57BL/6	ot	MP:0003354
UBQLN2	astrocytosis	27834214	MGI:5829047	Tg(Thy1-UBQLN2)356Mont/?	involves:_C57BL/6J_*_SJL	ot	MP:0003354
UBQLN2	astrocytosis	27834214	MGI:5829049	Tg(Thy1-UBQLN2*P497S)3Mont/?	involves:_C3H_*_C57BL/6_*_C57BL/6J	ot	MP:0003354
UBQLN2	astrocytosis	27834214	MGI:5896607	Tg(Thy1-UBQLN2*P506T)6Mont/?	involves:_C3H_*_C57BL/6_*_C57BL/6J	ot	MP:0003354
C9ORF27	astrocytosis	27112499	MGI:5919945	Tg(C9orf72)500Lpwr/?	FVB/NJ-Tg(C9orf72)500Lpwr	ot	MP:0003354
C9orf72	astrocytosis	27112499	MGI:5919945	Tg(C9orf72)500Lpwr/?	FVB/NJ-Tg(C9orf72)500Lpwr	ot	MP:0003354
ANGPT1	increased_astrocyte_number	24048525	MGI:3841699	Gt(ROSA)26Sor<tm1(cre/ERT2)Tyj>/Gt(ROSA)26Sor<+>_Tg(CAG-ANGPT1*)5Yo/?	involves:_129S4/SvJae_*_C57BL/6NCrlj_*_CBA/JNCrlj	cn	MP:0012065
